# Supplementary material for: Confirmation of HLA-II associations with TB susceptibility in admixed African samples
Source: eLife. 2025 Jun 3;13:RP99200. doi: 10.7554/eLife.99200 (PMC12133154; doi:10.7554/eLife.99200)
Supplement: Supplementary file 4. [file elife-99200-supp4.xlsx]

## Sheet: Results for LAAA chr6 KhoeSan
position	ref	alt	alt_frq	unadj_allele_dose_beta	unadj_allele_dose_beta_se	unadj_allele_dose_p	allele_dose_beta	allele_dose_beta_se	allele_dose_p	san_dose_beta	san_dose_beta_se	san_dose_p	allele_san_dose_beta	allele_san_dose_beta_se	allele_san_dose_p	anova_p
209462	G	T	0.799435	0.16873	0.163193	0.301169	0.14993	0.201485	0.456801	0.0841566	0.31411	0.78876	0.0384652	0.343479	0.910834	0.624181
223584	A	C	0.788136	0.25578	0.167006	0.125631	0.149433	0.200583	0.456274	-0.154383	0.328332	0.638208	0.321352	0.358855	0.370525	0.285575
233750	T	C	0.808851	-0.135144	0.162985	0.407001	-0.169461	0.203241	0.404395	0.0277066	0.300417	0.926518	0.112004	0.334505	0.737749	0.68694
237215	A	G	0.758945	0.0932254	0.155564	0.548991	0.0749679	0.198613	0.705834	0.0808819	0.269989	0.764501	0.0595773	0.307668	0.846457	0.756649
252145	T	G	0.966102	1.07677	0.449413	0.0165774	0.776089	0.49642	0.117965	-1.15531	1.20822	0.33897	1.27873	1.21112	0.291048	0.0361052
398775	A	G	0.589454	0.227743	0.138183	0.0993268	0.255588	0.176458	0.147495	0.167227	0.224411	0.456161	-0.059829	0.279898	0.83074	0.303899
400654	C	T	0.563088	0.216577	0.134411	0.107113	0.193311	0.172969	0.263735	0.0864248	0.22017	0.694662	0.0660548	0.283314	0.815645	0.3256
404632	C	A	0.699623	0.0935691	0.142456	0.511291	0.106516	0.178696	0.551126	0.158341	0.259241	0.54134	-0.0604237	0.310919	0.845911	0.766576
411554	A	C	0.926554	0.073193	0.24968	0.76941	0.174831	0.330979	0.597344	0.333554	0.500528	0.505152	-0.22486	0.513401	0.6614	0.791295
427152	T	G	0.640301	0.165599	0.13911	0.233883	0.179262	0.172808	0.299571	0.136891	0.230545	0.552665	0.013062	0.281257	0.962958	0.481083
428722	A	G	0.672316	0.119671	0.143252	0.403498	0.168552	0.180969	0.351653	0.210468	0.236938	0.374389	-0.143087	0.29058	0.622422	0.653359
429457	A	G	0.817326	-0.191805	0.172203	0.265353	-0.267131	0.220147	0.224969	-0.0147144	0.335978	0.965067	0.17839	0.371397	0.630998	0.504847
432514	G	A	0.960452	-0.60517	0.340457	0.0754826	-0.562675	0.41424	0.174358	0.344041	0.708457	0.627237	-0.210983	0.7209	0.769778	0.23375
434953	T	C	0.960452	-0.60517	0.340457	0.0754826	-0.562675	0.41424	0.174358	0.344041	0.708457	0.627237	-0.210983	0.7209	0.769778	0.23375
435471	A	G	0.893597	-0.12007	0.216384	0.578967	-0.00561912	0.273823	0.983628	0.352033	0.429401	0.412316	-0.26421	0.450535	0.557582	0.728249
436608	T	C	0.956685	-0.618091	0.320613	0.0538747	-0.551185	0.395356	0.163273	0.373646	0.666465	0.575044	-0.248232	0.677843	0.714209	0.183896
436655	T	C	0.975518	0.115134	0.415346	0.781626	0.0882476	0.530157	0.867799	0.0261823	0.826495	0.974728	0.0994966	0.832802	0.904901	0.836171
436788	A	C	0.956685	-0.618091	0.320613	0.0538747	-0.551185	0.395356	0.163273	0.373646	0.666465	0.575044	-0.248232	0.677843	0.714209	0.183896
438178	G	C	0.956685	-0.618091	0.320613	0.0538747	-0.551185	0.395356	0.163273	0.373646	0.666465	0.575044	-0.248232	0.677843	0.714209	0.183896
441638	G	C	0.960452	-0.60517	0.340457	0.0754826	-0.562675	0.41424	0.174358	0.344041	0.708457	0.627237	-0.210983	0.7209	0.769778	0.23375
441883	C	T	0.760829	-0.149969	0.152872	0.326587	0.0522501	0.191522	0.784995	0.576942	0.290466	0.0470038	-0.583563	0.324617	0.072225	0.173528
449230	C	T	0.488701	-0.0246966	0.130765	0.850201	0.00226961	0.169229	0.989299	0.167118	0.195413	0.392438	-0.086556	0.270637	0.749102	0.823729
449281	A	G	0.489642	-0.0153051	0.130501	0.906639	0.0181138	0.169258	0.914775	0.174501	0.195619	0.372369	-0.102683	0.271264	0.705033	0.821007
449358	T	C	0.488701	-0.0246966	0.130765	0.850201	0.00226961	0.169229	0.989299	0.167118	0.195413	0.392438	-0.086556	0.270637	0.749102	0.823729
449404	A	C	0.488701	-0.0246966	0.130765	0.850201	0.00226961	0.169229	0.989299	0.167118	0.195413	0.392438	-0.086556	0.270637	0.749102	0.823729
449483	C	G	0.493409	-0.0209225	0.129849	0.871992	0.0161843	0.168696	0.92357	0.180199	0.195913	0.357684	-0.112963	0.271641	0.677518	0.809469
449687	T	C	0.489642	-0.0153051	0.130501	0.906639	0.0181138	0.169258	0.914775	0.174501	0.195619	0.372369	-0.102683	0.271264	0.705033	0.821007
449737	A	G	0.489642	-0.0153051	0.130501	0.906639	0.0181138	0.169258	0.914775	0.174501	0.195619	0.372369	-0.102683	0.271264	0.705033	0.821007
449797	G	A	0.489642	-0.0153051	0.130501	0.906639	0.0181138	0.169258	0.914775	0.174501	0.195619	0.372369	-0.102683	0.271264	0.705033	0.821007
449834	G	A	0.488701	-0.0217665	0.130256	0.867288	0.00659678	0.168799	0.968826	0.16912	0.195326	0.386581	-0.0909709	0.270976	0.737085	0.823404
449953	C	T	0.486817	-0.0325705	0.131101	0.803796	-0.0114218	0.170102	0.946465	0.160823	0.195294	0.410227	-0.072698	0.271253	0.788693	0.822684
449992	G	C	0.487759	-0.0195038	0.130941	0.881592	0.0107603	0.169685	0.949438	0.17103	0.195387	0.381389	-0.0951504	0.270992	0.725499	0.822802
450065	T	C	0.49435	-0.0104697	0.129593	0.93561	0.00872662	0.168456	0.958685	0.157528	0.196259	0.422174	-0.0682322	0.270323	0.800724	0.84257
450090	T	C	0.482109	-0.0828252	0.131011	0.527255	-0.065188	0.168367	0.698623	0.162085	0.193531	0.402305	-0.0672824	0.268598	0.802205	0.730697
450256	T	C	0.56968	-0.0777746	0.131928	0.555509	-0.0874606	0.172237	0.611599	0.137056	0.21161	0.51719	-0.0086184	0.277638	0.975236	0.749357
450258	T	C	0.489642	-0.0153051	0.130501	0.906639	0.0181138	0.169258	0.914775	0.174501	0.195619	0.372369	-0.102683	0.271264	0.705033	0.821007
450338	G	A	0.489642	-0.0153051	0.130501	0.906639	0.0181138	0.169258	0.914775	0.174501	0.195619	0.372369	-0.102683	0.271264	0.705033	0.821007
451258	T	C	0.443503	-0.101398	0.130408	0.436838	-0.107962	0.169762	0.524803	0.13605	0.187219	0.467418	-0.00896352	0.267438	0.973263	0.688462
451292	G	T	0.446328	-0.080817	0.130382	0.535357	-0.0557277	0.168944	0.741507	0.172516	0.186706	0.355487	-0.0907437	0.266182	0.733173	0.715856
451893	C	T	0.602637	0.0850957	0.132495	0.520708	0.0398618	0.171406	0.816105	0.0481721	0.221049	0.827488	0.126126	0.27921	0.651468	0.705797
455419	C	T	0.720339	-0.132269	0.144726	0.360756	0.0356299	0.183766	0.846264	0.435062	0.266461	0.102524	-0.44032	0.308859	0.153974	0.317752
456344	T	C	0.896422	-0.349236	0.206458	0.0907301	-0.068339	0.27308	0.802392	0.70928	0.41594	0.0881486	-0.681346	0.438565	0.120284	0.119617
456749	C	T	0.896422	-0.349236	0.206458	0.0907301	-0.068339	0.27308	0.802392	0.70928	0.41594	0.0881486	-0.681346	0.438565	0.120284	0.119617
457748	A	C	0.777778	-0.0814847	0.153399	0.595284	0.141707	0.203243	0.485661	0.54852	0.303578	0.0707862	-0.55465	0.344098	0.106985	0.311256
457987	A	G	0.89548	-0.339211	0.207725	0.102474	-0.0449145	0.277425	0.871386	0.731596	0.418151	0.0801873	-0.705212	0.442054	0.110644	0.121514
466033	T	C	0.791902	-0.1423	0.157829	0.367265	-0.149914	0.211094	0.477595	0.0872815	0.2984	0.769905	0.0359915	0.340407	0.915796	0.685399
468597	A	G	0.615819	0.158984	0.13248	0.230113	0.144472	0.167839	0.389361	0.0980795	0.22329	0.660482	0.0266979	0.279223	0.923826	0.549253
514991	T	C	0.728814	-0.0310902	0.144992	0.830215	0.069981	0.176205	0.691251	0.345215	0.262083	0.187774	-0.310737	0.30681	0.311156	0.611239
515393	T	C	0.73258	-0.0341288	0.145586	0.814656	0.0467844	0.1759	0.790261	0.300827	0.262259	0.251357	-0.24881	0.3065	0.416919	0.692647
594650	A	G	0.848399	-0.0803275	0.174053	0.644432	-0.17089	0.222255	0.441958	-0.0617202	0.350581	0.860254	0.219487	0.374476	0.557796	0.716176
594701	A	G	0.848399	-0.0803275	0.174053	0.644432	-0.17089	0.222255	0.441958	-0.0617202	0.350581	0.860254	0.219487	0.374476	0.557796	0.716176
596659	C	G	0.861582	-0.16897	0.1798	0.347338	-0.235601	0.230978	0.307721	-0.00668039	0.360281	0.985206	0.15578	0.382365	0.683706	0.599356
597379	G	A	0.859699	-0.137085	0.17775	0.440576	-0.209451	0.227339	0.356885	-0.0227741	0.355933	0.948983	0.173427	0.37797	0.64635	0.656308
598267	A	G	0.862523	-0.178029	0.18005	0.322774	-0.250095	0.231487	0.27997	-0.0198448	0.360766	0.956133	0.170772	0.382674	0.655409	0.572584
598588	T	C	0.862523	-0.178029	0.18005	0.322774	-0.250095	0.231487	0.27997	-0.0198448	0.360766	0.956133	0.170772	0.382674	0.655409	0.572584
598621	C	T	0.853107	-0.217327	0.175018	0.214334	-0.243495	0.227102	0.283638	0.0771831	0.355243	0.827999	0.0576095	0.379207	0.879249	0.499652
598623	A	G	0.862523	-0.178029	0.18005	0.322774	-0.250095	0.231487	0.27997	-0.0198448	0.360766	0.956133	0.170772	0.382674	0.655409	0.572584
598777	G	A	0.862523	-0.178029	0.18005	0.322774	-0.250095	0.231487	0.27997	-0.0198448	0.360766	0.956133	0.170772	0.382674	0.655409	0.572584
598803	T	C	0.862523	-0.178029	0.18005	0.322774	-0.250095	0.231487	0.27997	-0.0198448	0.360766	0.956133	0.170772	0.382674	0.655409	0.572584
599046	T	C	0.862523	-0.178029	0.18005	0.322774	-0.250095	0.231487	0.27997	-0.0198448	0.360766	0.956133	0.170772	0.382674	0.655409	0.572584
599209	C	T	0.86064	-0.141632	0.179524	0.430152	-0.191695	0.230203	0.405002	0.0327522	0.359281	0.927365	0.1101	0.381707	0.77301	0.676532
599356	G	T	0.851224	-0.185187	0.174478	0.28852	-0.190875	0.225778	0.397883	0.125806	0.353846	0.722185	0.0013492	0.378121	0.997153	0.586519
599444	C	G	0.861582	-0.158183	0.179761	0.37888	-0.217925	0.230781	0.34502	0.00899788	0.360079	0.980064	0.137384	0.382169	0.719232	0.631798
599867	C	T	0.861582	-0.158183	0.179761	0.37888	-0.217925	0.230781	0.34502	0.00899788	0.360079	0.980064	0.137384	0.382169	0.719232	0.631798
600359	T	C	0.861582	-0.158183	0.179761	0.37888	-0.217925	0.230781	0.34502	0.00899788	0.360079	0.980064	0.137384	0.382169	0.719232	0.631798
600366	A	G	0.861582	-0.158183	0.179761	0.37888	-0.217925	0.230781	0.34502	0.00899788	0.360079	0.980064	0.137384	0.382169	0.719232	0.631798
601200	G	T	0.861582	-0.158183	0.179761	0.37888	-0.217925	0.230781	0.34502	0.00899788	0.360079	0.980064	0.137384	0.382169	0.719232	0.631798
601269	G	A	0.861582	-0.158183	0.179761	0.37888	-0.217925	0.230781	0.34502	0.00899788	0.360079	0.980064	0.137384	0.382169	0.719232	0.631798
602935	T	C	0.861582	-0.158183	0.179761	0.37888	-0.217925	0.230781	0.34502	0.00899788	0.360079	0.980064	0.137384	0.382169	0.719232	0.631798
603074	C	T	0.861582	-0.158183	0.179761	0.37888	-0.217925	0.230781	0.34502	0.00899788	0.360079	0.980064	0.137384	0.382169	0.719232	0.631798
603133	G	T	0.861582	-0.158183	0.179761	0.37888	-0.217925	0.230781	0.34502	0.00899788	0.360079	0.980064	0.137384	0.382169	0.719232	0.631798
603347	A	G	0.861582	-0.158183	0.179761	0.37888	-0.217925	0.230781	0.34502	0.00899788	0.360079	0.980064	0.137384	0.382169	0.719232	0.631798
603358	C	T	0.861582	-0.158183	0.179761	0.37888	-0.217925	0.230781	0.34502	0.00899788	0.360079	0.980064	0.137384	0.382169	0.719232	0.631798
603419	C	T	0.861582	-0.158183	0.179761	0.37888	-0.217925	0.230781	0.34502	0.00899788	0.360079	0.980064	0.137384	0.382169	0.719232	0.631798
603437	C	T	0.861582	-0.158183	0.179761	0.37888	-0.217925	0.230781	0.34502	0.00899788	0.360079	0.980064	0.137384	0.382169	0.719232	0.631798
603617	C	T	0.861582	-0.158183	0.179761	0.37888	-0.217925	0.230781	0.34502	0.00899788	0.360079	0.980064	0.137384	0.382169	0.719232	0.631798
603752	A	G	0.861582	-0.158183	0.179761	0.37888	-0.217925	0.230781	0.34502	0.00899788	0.360079	0.980064	0.137384	0.382169	0.719232	0.631798
603901	C	T	0.861582	-0.158183	0.179761	0.37888	-0.217925	0.230781	0.34502	0.00899788	0.360079	0.980064	0.137384	0.382169	0.719232	0.631798
604158	T	G	0.861582	-0.158183	0.179761	0.37888	-0.217925	0.230781	0.34502	0.00899788	0.360079	0.980064	0.137384	0.382169	0.719232	0.631798
604369	T	C	0.861582	-0.158183	0.179761	0.37888	-0.217925	0.230781	0.34502	0.00899788	0.360079	0.980064	0.137384	0.382169	0.719232	0.631798
604537	C	T	0.861582	-0.158183	0.179761	0.37888	-0.217925	0.230781	0.34502	0.00899788	0.360079	0.980064	0.137384	0.382169	0.719232	0.631798
604606	C	G	0.861582	-0.158183	0.179761	0.37888	-0.217925	0.230781	0.34502	0.00899788	0.360079	0.980064	0.137384	0.382169	0.719232	0.631798
604751	G	A	0.861582	-0.158183	0.179761	0.37888	-0.217925	0.230781	0.34502	0.00899788	0.360079	0.980064	0.137384	0.382169	0.719232	0.631798
612093	T	C	0.876648	-0.114186	0.198773	0.565662	-0.217817	0.256178	0.395181	-0.137365	0.376686	0.71536	0.294819	0.406207	0.467971	0.675525
614353	A	C	0.853107	-0.240333	0.188966	0.203434	0.100766	0.246489	0.682684	0.834098	0.356039	0.0191439	-0.827317	0.375803	0.0277032	0.0624845
641162	C	A	0.483051	-0.049419	0.126772	0.696666	0.0104853	0.166973	0.949929	0.199518	0.19796	0.313517	-0.154291	0.276648	0.577038	0.750025
644991	C	G	0.484934	-0.112899	0.126396	0.371742	0.134761	0.167746	0.421762	0.445155	0.204211	0.0292663	-0.614678	0.276672	0.0263045	0.0901937
668627	A	C	0.5	0.183311	0.133593	0.170013	0.163916	0.170273	0.335716	0.097438	0.197152	0.621144	0.0527194	0.266429	0.843143	0.439231
697754	G	A	0.426554	0.0074987	0.128861	0.953596	0.0993812	0.167069	0.551941	0.230064	0.187252	0.219209	-0.24029	0.272413	0.377732	0.676057
698178	G	A	0.426554	0.0074987	0.128861	0.953596	0.0993812	0.167069	0.551941	0.230064	0.187252	0.219209	-0.24029	0.272413	0.377732	0.676057
698275	C	T	0.426554	0.0074987	0.128861	0.953596	0.0993812	0.167069	0.551941	0.230064	0.187252	0.219209	-0.24029	0.272413	0.377732	0.676057
698332	C	T	0.426554	0.0074987	0.128861	0.953596	0.0993812	0.167069	0.551941	0.230064	0.187252	0.219209	-0.24029	0.272413	0.377732	0.676057
698538	G	C	0.539548	0.0588263	0.132187	0.656301	0.125253	0.169754	0.460607	0.221264	0.210247	0.292615	-0.175318	0.271035	0.517731	0.718045
699024	T	C	0.581921	0.0344047	0.12895	0.789619	-0.0764857	0.166648	0.646259	-0.0381891	0.206574	0.853332	0.288426	0.270489	0.286282	0.57982
699652	G	A	0.581921	0.0344047	0.12895	0.789619	-0.0764857	0.166648	0.646259	-0.0381891	0.206574	0.853332	0.288426	0.270489	0.286282	0.57982
699697	T	C	0.581921	0.0344047	0.12895	0.789619	-0.0764857	0.166648	0.646259	-0.0381891	0.206574	0.853332	0.288426	0.270489	0.286282	0.57982
699706	T	C	0.581921	0.0344047	0.12895	0.789619	-0.0764857	0.166648	0.646259	-0.0381891	0.206574	0.853332	0.288426	0.270489	0.286282	0.57982
700636	C	T	0.581921	0.0344047	0.12895	0.789619	-0.0764857	0.166648	0.646259	-0.0381891	0.206574	0.853332	0.288426	0.270489	0.286282	0.57982
701824	G	A	0.581921	0.0344047	0.12895	0.789619	-0.0764857	0.166648	0.646259	-0.0381891	0.206574	0.853332	0.288426	0.270489	0.286282	0.57982
704246	G	A	0.984934	0.0743856	0.518115	0.88584	0.118851	0.723429	0.869505	0.197242	1.18252	0.867529	-0.0755679	1.18649	0.949217	0.854918
704424	A	G	0.984934	0.0743856	0.518115	0.88584	0.118851	0.723429	0.869505	0.197242	1.18252	0.867529	-0.0755679	1.18649	0.949217	0.854918
704587	G	A	0.984934	0.0743856	0.518115	0.88584	0.118851	0.723429	0.869505	0.197242	1.18252	0.867529	-0.0755679	1.18649	0.949217	0.854918
704633	G	T	0.984934	0.0743856	0.518115	0.88584	0.118851	0.723429	0.869505	0.197242	1.18252	0.867529	-0.0755679	1.18649	0.949217	0.854918
705318	A	G	0.984934	0.0743856	0.518115	0.88584	0.118851	0.723429	0.869505	0.197242	1.18252	0.867529	-0.0755679	1.18649	0.949217	0.854918
705359	A	G	0.984934	0.0743856	0.518115	0.88584	0.118851	0.723429	0.869505	0.197242	1.18252	0.867529	-0.0755679	1.18649	0.949217	0.854918
705571	T	C	0.984934	0.0743856	0.518115	0.88584	0.118851	0.723429	0.869505	0.197242	1.18252	0.867529	-0.0755679	1.18649	0.949217	0.854918
705582	G	A	0.984934	0.0743856	0.518115	0.88584	0.118851	0.723429	0.869505	0.197242	1.18252	0.867529	-0.0755679	1.18649	0.949217	0.854918
705766	A	T	0.984934	0.0743856	0.518115	0.88584	0.118851	0.723429	0.869505	0.197242	1.18252	0.867529	-0.0755679	1.18649	0.949217	0.854918
705767	A	T	0.984934	0.0743856	0.518115	0.88584	0.118851	0.723429	0.869505	0.197242	1.18252	0.867529	-0.0755679	1.18649	0.949217	0.854918
705896	C	T	0.984934	0.0743856	0.518115	0.88584	0.118851	0.723429	0.869505	0.197242	1.18252	0.867529	-0.0755679	1.18649	0.949217	0.854918
706116	A	G	0.984934	0.0743856	0.518115	0.88584	0.118851	0.723429	0.869505	0.197242	1.18252	0.867529	-0.0755679	1.18649	0.949217	0.854918
706155	A	G	0.984934	0.0743856	0.518115	0.88584	0.118851	0.723429	0.869505	0.197242	1.18252	0.867529	-0.0755679	1.18649	0.949217	0.854918
706249	G	A	0.984934	0.0743856	0.518115	0.88584	0.118851	0.723429	0.869505	0.197242	1.18252	0.867529	-0.0755679	1.18649	0.949217	0.854918
707044	T	C	0.984934	0.0743856	0.518115	0.88584	0.118851	0.723429	0.869505	0.197242	1.18252	0.867529	-0.0755679	1.18649	0.949217	0.854918
707241	T	C	0.984934	0.0743856	0.518115	0.88584	0.118851	0.723429	0.869505	0.197242	1.18252	0.867529	-0.0755679	1.18649	0.949217	0.854918
707481	A	G	0.984934	0.0743856	0.518115	0.88584	0.118851	0.723429	0.869505	0.197242	1.18252	0.867529	-0.0755679	1.18649	0.949217	0.854918
707656	T	C	0.984934	0.0743856	0.518115	0.88584	0.118851	0.723429	0.869505	0.197242	1.18252	0.867529	-0.0755679	1.18649	0.949217	0.854918
707922	G	A	0.984934	0.0743856	0.518115	0.88584	0.118851	0.723429	0.869505	0.197242	1.18252	0.867529	-0.0755679	1.18649	0.949217	0.854918
715282	T	G	0.654426	-0.027208	0.137267	0.842879	-0.0747148	0.178395	0.675349	0.0307422	0.231879	0.894527	0.143009	0.292838	0.625298	0.800439
720465	G	A	0.429378	-0.0172665	0.130948	0.895097	-0.0138073	0.16963	0.935127	0.139482	0.18727	0.456381	-0.0341599	0.275439	0.9013	0.848762
721999	C	T	0.706215	0.00257829	0.140795	0.98539	-0.0715211	0.178354	0.688415	-0.0141578	0.252494	0.955284	0.190001	0.292551	0.51604	0.760784
730114	C	T	0.776836	-0.121024	0.159411	0.447738	0.0768177	0.20521	0.708154	0.503772	0.289527	0.0818613	-0.495056	0.325811	0.128647	0.303899
732369	A	G	0.771186	-0.0891454	0.158149	0.572973	0.141148	0.204423	0.489899	0.562922	0.287854	0.0505144	-0.575778	0.325657	0.0770524	0.24014
732846	A	G	0.780603	-0.0205248	0.158649	0.897063	0.188997	0.205682	0.358159	0.53319	0.29426	0.0699904	-0.525187	0.328711	0.110106	0.342888
733163	T	C	0.629002	-0.0644673	0.135532	0.634316	-0.193434	0.173528	0.264973	-0.0931429	0.225473	0.679533	0.351882	0.28954	0.224246	0.486743
753301	G	A	0.882298	-0.0449486	0.196666	0.819217	-0.0698952	0.260597	0.788537	0.0759209	0.394237	0.84729	0.0535741	0.423704	0.899382	0.844367
753586	T	C	0.882298	-0.0449486	0.196666	0.819217	-0.0698952	0.260597	0.788537	0.0759209	0.394237	0.84729	0.0535741	0.423704	0.899382	0.844367
787703	G	T	0.899247	-0.157899	0.220595	0.474123	-0.212559	0.274824	0.439264	0.00899734	0.422825	0.983023	0.129547	0.443703	0.770312	0.708989
788169	C	T	0.66855	-0.087121	0.144575	0.546775	-0.0930703	0.186119	0.617035	0.119135	0.238651	0.617638	0.00711011	0.285429	0.980127	0.768952
788882	G	A	0.66855	-0.087121	0.144575	0.546775	-0.0930703	0.186119	0.617035	0.119135	0.238651	0.617638	0.00711011	0.285429	0.980127	0.768952
800299	A	C	0.585687	0.127388	0.127538	0.31788	0.0667649	0.164683	0.685172	0.0274038	0.213039	0.897648	0.171786	0.267128	0.52017	0.521168
802938	G	T	0.647834	-0.0787372	0.136817	0.564957	0.0398585	0.174771	0.819599	0.363771	0.236303	0.1237	-0.351499	0.285443	0.218167	0.438044
802986	A	T	0.646893	-0.0660779	0.13769	0.631297	0.0329102	0.175978	0.85165	0.322618	0.234614	0.169101	-0.293305	0.283954	0.301637	0.544407
803042	C	T	0.625235	-0.0459721	0.134309	0.732135	0.062725	0.173352	0.717474	0.328384	0.226897	0.147818	-0.315805	0.279259	0.25811	0.528001
803043	A	G	0.646893	-0.0660779	0.13769	0.631297	0.0329102	0.175978	0.85165	0.322618	0.234614	0.169101	-0.293305	0.283954	0.301637	0.544407
804568	T	C	0.669492	-0.068636	0.139316	0.62225	0.000798106	0.175034	0.996362	0.303865	0.250305	0.224755	-0.24728	0.297515	0.405889	0.613608
805844	G	A	0.66855	-0.0597174	0.139425	0.668423	0.000107637	0.175003	0.999509	0.28185	0.249203	0.258052	-0.21782	0.296239	0.462166	0.66417
828403	A	G	0.757062	-0.163302	0.15207	0.282886	-0.222101	0.19665	0.258718	0.010165	0.277205	0.970749	0.150439	0.320888	0.639198	0.547434
828492	C	T	0.757062	-0.163302	0.15207	0.282886	-0.222101	0.19665	0.258718	0.010165	0.277205	0.970749	0.150439	0.320888	0.639198	0.547434
828713	A	G	0.757062	-0.163302	0.15207	0.282886	-0.222101	0.19665	0.258718	0.010165	0.277205	0.970749	0.150439	0.320888	0.639198	0.547434
828813	G	A	0.766478	-0.199727	0.153163	0.192228	-0.21111	0.198365	0.287215	0.102483	0.282984	0.717239	0.0270094	0.325797	0.933929	0.481219
828822	C	T	0.760829	-0.188344	0.152799	0.217716	-0.217768	0.197536	0.27028	0.0690989	0.280818	0.805633	0.0727867	0.325248	0.822922	0.505547
828850	C	T	0.759887	-0.175903	0.152801	0.249654	-0.218703	0.197517	0.268181	0.0414464	0.280164	0.882393	0.109087	0.325246	0.737324	0.53305
828946	A	G	0.757062	-0.163302	0.15207	0.282886	-0.206648	0.19709	0.294412	0.0404558	0.276655	0.883738	0.109834	0.320364	0.731717	0.568269
829048	T	C	0.762712	-0.174426	0.152407	0.252428	-0.200157	0.197903	0.311829	0.0722609	0.27868	0.795406	0.0656548	0.320759	0.837817	0.553144
829223	A	G	0.771186	-0.175402	0.152379	0.249694	-0.215285	0.198423	0.27793	0.0407019	0.283122	0.885689	0.104796	0.324068	0.74641	0.540863
829735	A	G	0.757062	-0.163302	0.15207	0.282886	-0.206648	0.19709	0.294412	0.0404558	0.276655	0.883738	0.109834	0.320364	0.731717	0.568269
833579	G	A	0.669492	-0.0884297	0.136021	0.515616	-0.125989	0.171214	0.461819	0.064901	0.240991	0.787692	0.0918868	0.294497	0.755031	0.725725
855962	A	G	0.814501	-0.112808	0.163792	0.490996	-0.0512039	0.211224	0.808458	0.270345	0.315452	0.391441	-0.172982	0.339078	0.609943	0.674169
858970	T	C	0.685499	0.122898	0.146592	0.401824	-0.12233	0.189589	0.518775	-0.305174	0.252069	0.226019	0.616409	0.298053	0.0386288	0.120291
859115	A	G	0.53484	-0.0509552	0.133724	0.703168	0.089814	0.179178	0.616192	0.284647	0.199915	0.154492	-0.325223	0.280488	0.246256	0.527152
870244	A	G	0.695857	0.146321	0.133677	0.273699	0.162928	0.171468	0.342014	0.152433	0.241073	0.527184	-0.0462164	0.284351	0.870886	0.580657
879853	T	G	0.772128	0.0345287	0.160796	0.829973	-0.216092	0.200743	0.28172	-0.413534	0.295229	0.161297	0.692596	0.334458	0.0383777	0.160962
893508	G	C	0.741055	0.0789794	0.151276	0.601608	0.0520163	0.190883	0.785234	0.0692863	0.276399	0.802065	0.068313	0.314924	0.828271	0.788456
904628	A	C	0.981168	0.0396233	0.481671	0.934438	-0.157069	0.617219	0.799125	-0.32035	0.95325	0.736825	0.453466	0.96751	0.639288	0.809245
905430	A	T	0.981168	0.0396233	0.481671	0.934438	-0.157069	0.617219	0.799125	-0.32035	0.95325	0.736825	0.453466	0.96751	0.639288	0.809245
907373	G	A	0.981168	0.0396233	0.481671	0.934438	-0.157069	0.617219	0.799125	-0.32035	0.95325	0.736825	0.453466	0.96751	0.639288	0.809245
907678	T	C	0.911488	-0.240891	0.229744	0.294399	0.102561	0.317223	0.746461	0.790856	0.455953	0.0828271	-0.743625	0.475639	0.117953	0.235566
915339	C	G	0.687382	0.113466	0.14289	0.427152	0.123052	0.178494	0.490579	0.146174	0.247397	0.554621	-0.0417233	0.286096	0.88405	0.721517
915449	C	T	0.689265	0.103326	0.142733	0.469121	0.107418	0.178451	0.54721	0.136238	0.247469	0.581958	-0.0270584	0.286332	0.924712	0.748563
915452	C	A	0.689265	0.103326	0.142733	0.469121	0.107418	0.178451	0.54721	0.136238	0.247469	0.581958	-0.0270584	0.286332	0.924712	0.748563
915591	C	T	0.675141	0.0651636	0.142269	0.64693	0.061753	0.178658	0.729606	0.124255	0.242889	0.608952	-0.0079156	0.284406	0.977796	0.821601
915653	G	C	0.675141	0.0651636	0.142269	0.64693	0.061753	0.178658	0.729606	0.124255	0.242889	0.608952	-0.0079156	0.284406	0.977796	0.821601
915684	C	T	0.675141	0.0651636	0.142269	0.64693	0.061753	0.178658	0.729606	0.124255	0.242889	0.608952	-0.0079156	0.284406	0.977796	0.821601
915792	A	G	0.675141	0.0651636	0.142269	0.64693	0.061753	0.178658	0.729606	0.124255	0.242889	0.608952	-0.0079156	0.284406	0.977796	0.821601
915944	T	C	0.675141	0.0651636	0.142269	0.64693	0.061753	0.178658	0.729606	0.124255	0.242889	0.608952	-0.0079156	0.284406	0.977796	0.821601
916140	G	A	0.675141	0.0651636	0.142269	0.64693	0.061753	0.178658	0.729606	0.124255	0.242889	0.608952	-0.0079156	0.284406	0.977796	0.821601
916267	T	C	0.675141	0.0651636	0.142269	0.64693	0.061753	0.178658	0.729606	0.124255	0.242889	0.608952	-0.0079156	0.284406	0.977796	0.821601
916364	G	C	0.675141	0.0651636	0.142269	0.64693	0.061753	0.178658	0.729606	0.124255	0.242889	0.608952	-0.0079156	0.284406	0.977796	0.821601
916379	T	C	0.675141	0.0651636	0.142269	0.64693	0.061753	0.178658	0.729606	0.124255	0.242889	0.608952	-0.0079156	0.284406	0.977796	0.821601
916426	G	A	0.675141	0.0651636	0.142269	0.64693	0.061753	0.178658	0.729606	0.124255	0.242889	0.608952	-0.0079156	0.284406	0.977796	0.821601
916432	T	C	0.675141	0.0651636	0.142269	0.64693	0.061753	0.178658	0.729606	0.124255	0.242889	0.608952	-0.0079156	0.284406	0.977796	0.821601
916466	A	G	0.675141	0.0651636	0.142269	0.64693	0.061753	0.178658	0.729606	0.124255	0.242889	0.608952	-0.0079156	0.284406	0.977796	0.821601
916583	C	T	0.675141	0.0651636	0.142269	0.64693	0.061753	0.178658	0.729606	0.124255	0.242889	0.608952	-0.0079156	0.284406	0.977796	0.821601
916774	A	G	0.675141	0.0651636	0.142269	0.64693	0.061753	0.178658	0.729606	0.124255	0.242889	0.608952	-0.0079156	0.284406	0.977796	0.821601
978378	G	A	0.922787	0.0349459	0.24211	0.885233	-0.161743	0.305331	0.596299	-0.372972	0.509498	0.464146	0.53373	0.528311	0.312372	0.617317
981976	G	A	0.922787	0.0349459	0.24211	0.885233	-0.161743	0.305331	0.596299	-0.372972	0.509498	0.464146	0.53373	0.528311	0.312372	0.617317
1008488	C	A	0.748588	0.0779486	0.152947	0.610299	-0.0239676	0.194068	0.90171	-0.071141	0.274085	0.795205	0.250609	0.308815	0.417069	0.65182
1008959	G	A	0.680791	0.0492275	0.142213	0.729228	0.0470173	0.179832	0.793744	0.131006	0.249266	0.59919	-0.0172367	0.293148	0.953112	0.842374
1019362	C	A	0.542373	0.120144	0.130007	0.355414	0.212129	0.166032	0.201376	0.257251	0.206027	0.211801	-0.25679	0.273509	0.347797	0.489608
1025729	A	G	0.90678	-0.229664	0.22166	0.300152	-0.239883	0.295493	0.416902	0.0965865	0.4246	0.820053	0.0271521	0.449043	0.951784	0.612223
1034050	A	G	0.630885	0.0317605	0.140008	0.820542	0.0766819	0.174109	0.65963	0.205844	0.227888	0.366384	-0.134604	0.283329	0.63473	0.798795
1034099	A	G	0.630885	0.0317605	0.140008	0.820542	0.0766819	0.174109	0.65963	0.205844	0.227888	0.366384	-0.134604	0.283329	0.63473	0.798795
1034203	T	C	0.630885	0.0317605	0.140008	0.820542	0.0766819	0.174109	0.65963	0.205844	0.227888	0.366384	-0.134604	0.283329	0.63473	0.798795
1034501	A	T	0.613936	0.0563001	0.138445	0.684257	0.103487	0.174404	0.552931	0.203778	0.220874	0.356217	-0.138836	0.279659	0.61958	0.770352
1034556	A	G	0.613936	0.0563001	0.138445	0.684257	0.103487	0.174404	0.552931	0.203778	0.220874	0.356217	-0.138836	0.279659	0.61958	0.770352
1034632	G	C	0.630885	0.0317605	0.140008	0.820542	0.0766819	0.174109	0.65963	0.205844	0.227888	0.366384	-0.134604	0.283329	0.63473	0.798795
1034759	T	A	0.630885	0.0317605	0.140008	0.820542	0.0766819	0.174109	0.65963	0.205844	0.227888	0.366384	-0.134604	0.283329	0.63473	0.798795
1035144	A	G	0.632768	0.0297745	0.139699	0.831223	0.0609533	0.173711	0.725672	0.182847	0.228661	0.423917	-0.0973374	0.282597	0.730516	0.826118
1035244	C	T	0.631827	0.040636	0.13987	0.771413	0.0771523	0.174104	0.657665	0.192112	0.228497	0.400481	-0.112925	0.282817	0.689682	0.808384
1038522	T	C	0.966102	0.156631	0.373189	0.674697	-0.211535	0.493295	0.668053	-0.732782	0.785458	0.350853	0.876081	0.790274	0.267612	0.534576
1038590	A	G	0.966102	0.156631	0.373189	0.674697	-0.211535	0.493295	0.668053	-0.732782	0.785458	0.350853	0.876081	0.790274	0.267612	0.534576
1038781	T	C	0.966102	0.156631	0.373189	0.674697	-0.211535	0.493295	0.668053	-0.732782	0.785458	0.350853	0.876081	0.790274	0.267612	0.534576
1040455	A	C	0.966102	0.156631	0.373189	0.674697	-0.211535	0.493295	0.668053	-0.732782	0.785458	0.350853	0.876081	0.790274	0.267612	0.534576
1041510	A	G	0.967043	0.0698598	0.377945	0.853354	-0.206425	0.494043	0.676073	-0.54514	0.794232	0.492477	0.683547	0.799873	0.39279	0.676558
1041551	A	G	0.967043	0.0698598	0.377945	0.853354	-0.206425	0.494043	0.676073	-0.54514	0.794232	0.492477	0.683547	0.799873	0.39279	0.676558
1042590	A	T	0.967043	0.0698598	0.377945	0.853354	-0.206425	0.494043	0.676073	-0.54514	0.794232	0.492477	0.683547	0.799873	0.39279	0.676558
1044294	C	G	0.967043	0.0698598	0.377945	0.853354	-0.206425	0.494043	0.676073	-0.54514	0.794232	0.492477	0.683547	0.799873	0.39279	0.676558
1056155	T	C	0.620527	-0.0541544	0.132459	0.682658	-0.0306256	0.173409	0.859816	0.160755	0.223463	0.471905	-0.0616684	0.278401	0.824696	0.80889
1063883	C	T	0.618644	0.151494	0.135957	0.265159	0.12991	0.172752	0.452051	0.0856795	0.221608	0.699033	0.0721974	0.276602	0.79408	0.540046
1064872	A	G	0.618644	0.151494	0.135957	0.265159	0.12991	0.172752	0.452051	0.0856795	0.221608	0.699033	0.0721974	0.276602	0.79408	0.540046
1074057	T	C	0.521657	0.000728352	0.128165	0.995466	-0.000806459	0.162563	0.996042	0.130638	0.197952	0.509286	-0.0158204	0.263089	0.952049	0.861028
1074087	A	G	0.519774	-0.00743532	0.127685	0.953564	-0.0206264	0.162161	0.898785	0.11509	0.197682	0.560434	0.0149478	0.263232	0.954716	0.858533
1074922	G	A	0.519774	-0.00743532	0.127685	0.953564	-0.0206264	0.162161	0.898785	0.11509	0.197682	0.560434	0.0149478	0.263232	0.954716	0.858533
1075055	A	G	0.551789	0.0126642	0.126811	0.92045	0.046879	0.160696	0.770497	0.186932	0.20679	0.366011	-0.115986	0.266766	0.663717	0.8169
1075543	A	T	0.551789	0.0126642	0.126811	0.92045	0.046879	0.160696	0.770497	0.186932	0.20679	0.366011	-0.115986	0.266766	0.663717	0.8169
1076640	G	A	0.517891	0.00225823	0.12719	0.985834	-0.0141805	0.161751	0.93014	0.109582	0.197377	0.578765	0.0240983	0.263388	0.9271	0.860183
1090451	G	A	0.63936	0.203381	0.134216	0.129691	0.370642	0.175465	0.0346569	0.404604	0.235122	0.0852816	-0.418856	0.289379	0.147776	0.15163
1092761	T	C	0.653484	0.187988	0.134907	0.163481	0.339281	0.174285	0.0515709	0.387556	0.237988	0.103426	-0.383066	0.289727	0.186115	0.203082
1104444	T	C	0.848399	0.00362045	0.169138	0.982922	0.0268524	0.236138	0.909464	0.158059	0.345102	0.646949	-0.0430093	0.375605	0.908836	0.858896
1105674	A	G	0.816384	0.0393117	0.160846	0.806917	0.085961	0.22093	0.697213	0.204221	0.314803	0.516514	-0.101015	0.347933	0.771565	0.825891
1106906	T	C	0.949152	-0.28435	0.290872	0.328282	-0.338925	0.377579	0.369385	-0.0245399	0.58927	0.966782	0.151132	0.60224	0.801853	0.630902
1115897	C	T	0.851224	-0.3262	0.181968	0.0730339	-0.536822	0.231642	0.0204782	-0.336361	0.352009	0.339302	0.549093	0.380285	0.148767	0.104742
1123382	C	T	0.464218	-0.0941335	0.132932	0.478864	-0.222267	0.17436	0.202393	-0.0136092	0.188749	0.942521	0.308226	0.278356	0.268161	0.472404
1123488	A	G	0.546139	0.0577682	0.133615	0.665489	0.147142	0.174827	0.399987	0.243006	0.210595	0.24854	-0.21184	0.277748	0.445639	0.673405
1123560	A	T	0.546139	0.0577682	0.133615	0.665489	0.147142	0.174827	0.399987	0.243006	0.210595	0.24854	-0.21184	0.277748	0.445639	0.673405
1136474	T	C	0.968927	0.580884	0.407902	0.154424	0.806604	0.576907	0.162067	0.548341	0.796389	0.491117	-0.426147	0.802281	0.595302	0.353253
1154945	C	A	0.605461	0.185234	0.130107	0.154531	0.101146	0.169527	0.550748	-0.00573611	0.217409	0.978951	0.219379	0.274241	0.42374	0.3222
1167794	C	T	0.74388	0.295273	0.151118	0.0507109	0.259691	0.19278	0.177954	0.0497285	0.283505	0.860761	0.0969413	0.324516	0.765149	0.193027
1169047	A	G	0.830508	0.035763	0.172026	0.835312	0.119944	0.228607	0.599808	0.279932	0.343407	0.41498	-0.19098	0.383945	0.618896	0.785834
1170036	A	G	0.754237	0.31667	0.153046	0.0385354	0.291298	0.194037	0.133291	0.0685692	0.290252	0.813246	0.062915	0.327316	0.847574	0.165891
1178561	C	T	0.741996	0.271253	0.150629	0.0717334	0.215742	0.18891	0.253439	0.00510282	0.281021	0.985513	0.150334	0.319064	0.637519	0.238383
1214888	C	T	0.83145	0.000185011	0.172441	0.999144	-0.0680104	0.22058	0.757834	-0.0265897	0.326892	0.935171	0.176514	0.350826	0.614866	0.801667
1215857	T	A	0.835217	0.00116428	0.173209	0.994637	-0.0660636	0.22345	0.767495	-0.026001	0.33028	0.937252	0.175131	0.353776	0.620576	0.803517
1216029	T	C	0.725047	0.121526	0.145605	0.40393	0.139336	0.184938	0.451197	0.159872	0.271277	0.555639	-0.0535847	0.314846	0.864858	0.692518
1216236	T	G	0.835217	0.00116428	0.173209	0.994637	-0.0660636	0.22345	0.767495	-0.026001	0.33028	0.937252	0.175131	0.353776	0.620576	0.803517
1216336	G	A	0.835217	0.00116428	0.173209	0.994637	-0.0660636	0.22345	0.767495	-0.026001	0.33028	0.937252	0.175131	0.353776	0.620576	0.803517
1216376	G	A	0.554614	0.0885615	0.129452	0.493897	0.0595572	0.16425	0.716903	0.0767967	0.211689	0.716768	0.0775963	0.274134	0.777131	0.731776
1216398	G	A	0.723164	0.110681	0.145068	0.445488	0.121515	0.183577	0.508016	0.14594	0.270473	0.589492	-0.0344538	0.313595	0.912515	0.723048
1216526	C	T	0.554614	0.0885615	0.129452	0.493897	0.0595572	0.16425	0.716903	0.0767967	0.211689	0.716768	0.0775963	0.274134	0.777131	0.731776
1216558	T	G	0.719397	0.109121	0.144316	0.449577	0.117111	0.181162	0.517993	0.141192	0.268424	0.598885	-0.0287699	0.311059	0.926309	0.727907
1216636	G	A	0.719397	0.109121	0.144316	0.449577	0.117111	0.181162	0.517993	0.141192	0.268424	0.598885	-0.0287699	0.311059	0.926309	0.727907
1216740	C	T	0.554614	0.0885615	0.129452	0.493897	0.0595572	0.16425	0.716903	0.0767967	0.211689	0.716768	0.0775963	0.274134	0.777131	0.731776
1216937	C	G	0.719397	0.109121	0.144316	0.449577	0.117111	0.181162	0.517993	0.141192	0.268424	0.598885	-0.0287699	0.311059	0.926309	0.727907
1264403	A	G	0.763653	-0.0270869	0.153128	0.859594	-0.107217	0.194754	0.581958	-0.0428421	0.283483	0.879875	0.218712	0.326878	0.503436	0.747493
1270673	C	T	0.483992	0.0468869	0.131709	0.721849	-0.017854	0.167132	0.914927	0.0417779	0.189436	0.825452	0.170547	0.268519	0.525337	0.734243
1274617	C	G	0.77307	0.0304001	0.157306	0.846759	0.0392673	0.197318	0.842259	0.137869	0.283047	0.626195	-0.0204272	0.31654	0.948546	0.851975
1277197	A	G	0.777778	0.0591991	0.159683	0.710839	-0.180884	0.197698	0.360218	-0.401378	0.294775	0.173311	0.677007	0.334815	0.0431732	0.171201
1292134	A	G	0.551789	0.0985613	0.128295	0.442346	0.187272	0.167128	0.262486	0.250282	0.207422	0.227573	-0.238218	0.272687	0.382339	0.562579
1295151	A	G	0.552731	0.103418	0.128622	0.421371	0.196424	0.167773	0.241691	0.255784	0.207771	0.218291	-0.247566	0.273005	0.364502	0.539118
1296688	C	T	0.560264	0.0884918	0.130801	0.498698	0.179864	0.169515	0.288667	0.256839	0.210317	0.222012	-0.24222	0.273618	0.376023	0.582723
1307846	A	G	0.525424	0.015762	0.132199	0.905094	0.0791811	0.168969	0.639346	0.20336	0.200806	0.311194	-0.153029	0.270481	0.571551	0.78004
1308575	G	C	0.518832	0.0623954	0.132818	0.638512	0.113849	0.169397	0.50153	0.188304	0.199993	0.346422	-0.121777	0.269571	0.651454	0.753146
1308822	G	A	0.886064	-0.139457	0.205322	0.497005	0.07073	0.255809	0.782168	0.667813	0.428746	0.119329	-0.616827	0.454154	0.174403	0.386472
1309375	C	T	0.886064	-0.139457	0.205322	0.497005	0.07073	0.255809	0.782168	0.667813	0.428746	0.119329	-0.616827	0.454154	0.174403	0.386472
1309918	G	A	0.908663	-0.250674	0.229455	0.274624	-0.00340562	0.280658	0.990318	0.826046	0.475697	0.0824763	-0.777003	0.499076	0.119499	0.220697
1310577	G	C	0.516949	0.00865588	0.132936	0.948084	0.0583148	0.168117	0.728689	0.184978	0.199537	0.353907	-0.118663	0.266916	0.65663	0.812903
1310627	T	C	0.516949	0.00865588	0.132936	0.948084	0.0583148	0.168117	0.728689	0.184978	0.199537	0.353907	-0.118663	0.266916	0.65663	0.812903
1310739	T	C	0.516949	0.00865588	0.132936	0.948084	0.0583148	0.168117	0.728689	0.184978	0.199537	0.353907	-0.118663	0.266916	0.65663	0.812903
1310817	A	G	0.520716	0.0215866	0.132071	0.870166	0.0590859	0.168094	0.725209	0.169989	0.200688	0.396979	-0.0888575	0.266893	0.739185	0.82775
1318454	A	G	0.974576	-0.0865299	0.405188	0.830894	0.155733	0.508594	0.759449	0.834131	0.863088	0.333819	-0.731179	0.873439	0.402521	0.676767
1412674	G	A	0.774953	0.0328811	0.152793	0.829611	-0.0720974	0.209409	0.730628	-0.0859011	0.300429	0.774933	0.267494	0.337495	0.428018	0.694523
1440457	C	T	0.588512	0.17526	0.131742	0.183412	0.150004	0.17055	0.379111	0.124668	0.214541	0.561179	0.0951998	0.285039	0.738388	0.326522
1440689	A	G	0.545198	-0.148903	0.130533	0.253982	-0.147859	0.167772	0.378151	0.239393	0.208578	0.251077	-0.0776437	0.269244	0.773058	0.355878
1440975	C	T	0.546139	-0.140254	0.130323	0.281835	-0.132535	0.167222	0.428028	0.245664	0.208757	0.239279	-0.0927015	0.268977	0.730362	0.377616
1441000	G	T	0.545198	-0.148903	0.130533	0.253982	-0.147859	0.167772	0.378151	0.239393	0.208578	0.251077	-0.0776437	0.269244	0.773058	0.355878
1441034	T	G	0.545198	-0.148903	0.130533	0.253982	-0.147859	0.167772	0.378151	0.239393	0.208578	0.251077	-0.0776437	0.269244	0.773058	0.355878
1441181	C	T	0.545198	-0.148903	0.130533	0.253982	-0.147859	0.167772	0.378151	0.239393	0.208578	0.251077	-0.0776437	0.269244	0.773058	0.355878
1441282	T	C	0.545198	-0.148903	0.130533	0.253982	-0.147859	0.167772	0.378151	0.239393	0.208578	0.251077	-0.0776437	0.269244	0.773058	0.355878
1441349	C	A	0.545198	-0.148903	0.130533	0.253982	-0.147859	0.167772	0.378151	0.239393	0.208578	0.251077	-0.0776437	0.269244	0.773058	0.355878
1442354	G	A	0.545198	-0.148903	0.130533	0.253982	-0.147859	0.167772	0.378151	0.239393	0.208578	0.251077	-0.0776437	0.269244	0.773058	0.355878
1442510	G	T	0.544256	-0.144733	0.130706	0.268158	-0.141513	0.168148	0.400012	0.242534	0.208517	0.244775	-0.0839787	0.269432	0.755278	0.365751
1444295	T	C	0.515066	-0.170409	0.130422	0.19135	-0.0660209	0.166509	0.691736	0.372284	0.211701	0.0786562	-0.349539	0.293663	0.233938	0.183389
1444333	G	A	0.515066	-0.170409	0.130422	0.19135	-0.0660209	0.166509	0.691736	0.372284	0.211701	0.0786562	-0.349539	0.293663	0.233938	0.183389
1444633	A	G	0.487759	0.153658	0.129995	0.237193	0.0548372	0.166611	0.742055	0.0290673	0.199082	0.883916	0.326389	0.291935	0.263558	0.229355
1444755	C	T	0.487759	0.153658	0.129995	0.237193	0.0548372	0.166611	0.742055	0.0290673	0.199082	0.883916	0.326389	0.291935	0.263558	0.229355
1444871	A	T	0.660075	-0.084488	0.13909	0.543564	0.105695	0.174017	0.543598	0.571691	0.242796	0.0185421	-0.610423	0.30131	0.0427753	0.109801
1445115	T	C	0.527307	-0.197701	0.129348	0.126401	-0.0676621	0.165354	0.682396	0.424087	0.214406	0.0479335	-0.427493	0.292885	0.144402	0.0982698
1445812	A	G	0.693974	-0.0824889	0.143287	0.564826	-0.0245637	0.180457	0.891727	0.321428	0.251983	0.202099	-0.213806	0.303358	0.480938	0.505317
1449121	T	G	0.565913	-0.0955184	0.125441	0.446381	-0.110334	0.159741	0.489751	0.154697	0.21138	0.464264	0.0251106	0.270517	0.926043	0.570545
1449289	C	T	0.542373	-0.108873	0.124721	0.382698	-0.150034	0.160142	0.348818	0.116055	0.207155	0.575321	0.097128	0.272829	0.721839	0.509128
1449377	G	C	0.542373	-0.108873	0.124721	0.382698	-0.150034	0.160142	0.348818	0.116055	0.207155	0.575321	0.097128	0.272829	0.721839	0.509128
1451582	T	G	0.746704	0.227707	0.146983	0.121334	0.369442	0.19441	0.0573907	0.44634	0.286705	0.11952	-0.377581	0.332248	0.255771	0.16866
1455570	G	A	0.560264	0.00583066	0.131853	0.964728	0.085185	0.168343	0.612843	0.288872	0.208658	0.166226	-0.221417	0.272259	0.41607	0.569575
1490104	T	G	0.708098	0.366465	0.150547	0.0149236	0.278018	0.185073	0.133045	-0.0247581	0.272657	0.927649	0.249435	0.318401	0.433392	0.0486129
1498457	T	G	0.851224	-0.0549215	0.185462	0.767128	-0.0994842	0.238487	0.676571	0.0683203	0.347989	0.844352	0.115436	0.380722	0.761735	0.675864
1500918	G	T	0.780603	-0.118838	0.157892	0.451656	-0.240894	0.201458	0.231794	-0.07459	0.302935	0.805509	0.312323	0.342335	0.361593	0.419375
1513227	T	C	0.945386	0.169054	0.2872	0.55611	0.287163	0.344267	0.404209	0.49228	0.583418	0.398789	-0.344612	0.601236	0.566527	0.555851
1513698	T	C	0.945386	0.169054	0.2872	0.55611	0.287163	0.344267	0.404209	0.49228	0.583418	0.398789	-0.344612	0.601236	0.566527	0.555851
1514196	T	C	0.945386	0.169054	0.2872	0.55611	0.287163	0.344267	0.404209	0.49228	0.583418	0.398789	-0.344612	0.601236	0.566527	0.555851
1514247	A	G	0.945386	0.169054	0.2872	0.55611	0.287163	0.344267	0.404209	0.49228	0.583418	0.398789	-0.344612	0.601236	0.566527	0.555851
1514652	T	C	0.939736	0.215894	0.277478	0.436534	0.26059	0.334126	0.43544	0.270592	0.558025	0.62774	-0.109188	0.575254	0.84946	0.562099
1515616	A	G	0.94162	0.154572	0.281054	0.582339	0.233016	0.33569	0.487594	0.374615	0.568309	0.509783	-0.220729	0.586287	0.706555	0.606484
1516108	A	G	0.94162	0.154572	0.281054	0.582339	0.233016	0.33569	0.487594	0.374615	0.568309	0.509783	-0.220729	0.586287	0.706555	0.606484
1530835	A	G	0.782486	-0.0388949	0.155996	0.803103	0.114118	0.204636	0.577075	0.439153	0.288751	0.128292	-0.352161	0.319926	0.271003	0.456303
1530918	A	G	0.782486	-0.0388949	0.155996	0.803103	0.114118	0.204636	0.577075	0.439153	0.288751	0.128292	-0.352161	0.319926	0.271003	0.456303
1530985	T	C	0.780603	-0.0171958	0.155243	0.911802	0.147136	0.203061	0.468703	0.465353	0.287788	0.105878	-0.384502	0.318533	0.227393	0.419722
1531024	C	T	0.781544	-0.02332	0.156001	0.88117	0.139857	0.20442	0.493872	0.459739	0.288576	0.11113	-0.377278	0.319377	0.237485	0.429255
1531264	G	A	0.601695	0.116942	0.133559	0.381254	0.178511	0.170734	0.295768	0.257038	0.220523	0.243783	-0.140814	0.27571	0.609538	0.479061
1531630	C	T	0.602637	0.112395	0.133411	0.399527	0.178444	0.170735	0.295953	0.26439	0.220965	0.231492	-0.153334	0.276238	0.578839	0.482135
1532165	T	C	0.624294	0.0502783	0.135324	0.710235	0.0618239	0.168701	0.714014	0.186205	0.223612	0.405006	-0.0340882	0.269821	0.899466	0.682578
1532354	T	G	0.589454	0.0258894	0.133771	0.84654	0.0990231	0.167652	0.554758	0.276859	0.214853	0.197537	-0.18797	0.272003	0.489529	0.598015
1532370	T	C	0.589454	0.0258894	0.133771	0.84654	0.0990231	0.167652	0.554758	0.276859	0.214853	0.197537	-0.18797	0.272003	0.489529	0.598015
1532866	A	G	0.589454	0.0258894	0.133771	0.84654	0.0990231	0.167652	0.554758	0.276859	0.214853	0.197537	-0.18797	0.272003	0.489529	0.598015
1533116	A	G	0.806026	0.0957316	0.172366	0.578623	0.0137025	0.207761	0.947415	-0.0276572	0.321123	0.931366	0.234639	0.354543	0.508095	0.558442
1533293	C	T	0.589454	0.0258894	0.133771	0.84654	0.0990231	0.167652	0.554758	0.276859	0.214853	0.197537	-0.18797	0.272003	0.489529	0.598015
1533447	T	C	0.589454	0.0258894	0.133771	0.84654	0.0990231	0.167652	0.554758	0.276859	0.214853	0.197537	-0.18797	0.272003	0.489529	0.598015
1533536	G	T	0.624294	0.0502783	0.135324	0.710235	0.0618239	0.168701	0.714014	0.186205	0.223612	0.405006	-0.0340882	0.269821	0.899466	0.682578
1533602	T	C	0.589454	0.0258894	0.133771	0.84654	0.0990231	0.167652	0.554758	0.276859	0.214853	0.197537	-0.18797	0.272003	0.489529	0.598015
1533748	A	G	0.589454	0.0258894	0.133771	0.84654	0.0990231	0.167652	0.554758	0.276859	0.214853	0.197537	-0.18797	0.272003	0.489529	0.598015
1535233	A	G	0.588512	0.0307203	0.133974	0.818636	0.10647	0.168023	0.526302	0.281066	0.214818	0.19074	-0.19517	0.27219	0.473352	0.586795
1535895	C	T	0.589454	0.0258894	0.133771	0.84654	0.0990231	0.167652	0.554758	0.276859	0.214853	0.197537	-0.18797	0.272003	0.489529	0.598015
1535998	A	G	0.591337	0.0236808	0.133944	0.859669	0.0986106	0.167674	0.556458	0.28211	0.215497	0.190497	-0.195761	0.27131	0.470576	0.591053
1536381	A	G	0.596987	0.0209928	0.134723	0.876174	0.0702989	0.16827	0.676112	0.239071	0.217122	0.270856	-0.12221	0.272864	0.654242	0.66226
1536563	A	G	0.594162	0.0531519	0.134837	0.693438	0.118793	0.168193	0.480006	0.267451	0.216721	0.217173	-0.168573	0.272453	0.536098	0.590755
1536702	T	C	0.594162	0.0531519	0.134837	0.693438	0.118793	0.168193	0.480006	0.267451	0.216721	0.217173	-0.168573	0.272453	0.536098	0.590755
1536788	G	A	0.594162	0.0531519	0.134837	0.693438	0.118793	0.168193	0.480006	0.267451	0.216721	0.217173	-0.168573	0.272453	0.536098	0.590755
1536896	C	T	0.594162	0.0531519	0.134837	0.693438	0.118793	0.168193	0.480006	0.267451	0.216721	0.217173	-0.168573	0.272453	0.536098	0.590755
1537144	T	C	0.594162	0.0531519	0.134837	0.693438	0.118793	0.168193	0.480006	0.267451	0.216721	0.217173	-0.168573	0.272453	0.536098	0.590755
1537276	T	A	0.594162	0.0531519	0.134837	0.693438	0.118793	0.168193	0.480006	0.267451	0.216721	0.217173	-0.168573	0.272453	0.536098	0.590755
1537300	A	G	0.594162	0.0531519	0.134837	0.693438	0.118793	0.168193	0.480006	0.267451	0.216721	0.217173	-0.168573	0.272453	0.536098	0.590755
1537875	A	G	0.96516	-0.177167	0.369006	0.631141	0.37364	0.526078	0.477557	1.19448	0.740416	0.106688	-1.08112	0.757718	0.153634	0.308251
1538063	C	T	0.594162	0.0531519	0.134837	0.693438	0.118793	0.168193	0.480006	0.267451	0.216721	0.217173	-0.168573	0.272453	0.536098	0.590755
1538245	C	T	0.594162	0.0531519	0.134837	0.693438	0.118793	0.168193	0.480006	0.267451	0.216721	0.217173	-0.168573	0.272453	0.536098	0.590755
1538938	C	T	0.578154	0.0471997	0.135065	0.726744	0.135808	0.168914	0.42139	0.301954	0.214849	0.159895	-0.231841	0.274625	0.398552	0.530674
1539731	G	A	0.565913	0.0226152	0.135079	0.867039	0.106198	0.16855	0.52865	0.293891	0.21233	0.16632	-0.224778	0.275225	0.414097	0.561712
1543080	T	A	0.595104	-0.184403	0.133802	0.168147	-0.294407	0.171557	0.0861454	0.0116451	0.21144	0.956079	0.266522	0.266117	0.316575	0.229076
1543121	T	G	0.595104	-0.184403	0.133802	0.168147	-0.294407	0.171557	0.0861454	0.0116451	0.21144	0.956079	0.266522	0.266117	0.316575	0.229076
1543191	C	T	0.606403	0.0836367	0.137219	0.542184	0.109053	0.172217	0.526583	0.20542	0.219111	0.348494	-0.0658196	0.269987	0.807395	0.618726
1543908	T	G	0.596987	-0.183928	0.133518	0.168342	-0.303447	0.17127	0.0764364	-0.00376798	0.211949	0.985816	0.291331	0.266371	0.274085	0.211677
1544191	G	T	0.596987	-0.183928	0.133518	0.168342	-0.303447	0.17127	0.0764364	-0.00376798	0.211949	0.985816	0.291331	0.266371	0.274085	0.211677
1544306	C	A	0.596987	-0.183928	0.133518	0.168342	-0.303447	0.17127	0.0764364	-0.00376798	0.211949	0.985816	0.291331	0.266371	0.274085	0.211677
1544743	T	G	0.596987	-0.183928	0.133518	0.168342	-0.303447	0.17127	0.0764364	-0.00376798	0.211949	0.985816	0.291331	0.266371	0.274085	0.211677
1545022	G	C	0.596987	-0.183928	0.133518	0.168342	-0.303447	0.17127	0.0764364	-0.00376798	0.211949	0.985816	0.291331	0.266371	0.274085	0.211677
1545346	C	T	0.814501	-0.123857	0.172747	0.473382	-0.305835	0.213735	0.152455	-0.232695	0.32214	0.470085	0.480424	0.346318	0.165371	0.277766
1545513	G	A	0.515066	-0.101142	0.128601	0.431588	-0.194529	0.167905	0.246635	0.0594931	0.195654	0.761072	0.217498	0.266945	0.415206	0.43914
1545554	C	T	0.597928	-0.194348	0.13351	0.145479	-0.319482	0.171176	0.0619865	-0.0134267	0.212112	0.949527	0.306722	0.266304	0.249413	0.182684
1545681	C	A	0.597928	-0.188037	0.133383	0.158612	-0.30371	0.171271	0.0761834	0.00405554	0.212512	0.984774	0.278596	0.265948	0.294843	0.21068
1546247	T	C	0.59887	-0.183543	0.132994	0.16756	-0.311258	0.171336	0.0692698	-0.0146823	0.212269	0.944856	0.310897	0.267765	0.245608	0.197639
1546896	A	G	0.599812	-0.193696	0.13347	0.146715	-0.311679	0.171358	0.0689313	-0.000540136	0.211986	0.997967	0.287357	0.267161	0.28211	0.196509
1546922	A	C	0.603578	-0.192021	0.133293	0.149698	-0.301957	0.171015	0.0774512	0.012038	0.213453	0.955026	0.26506	0.267041	0.320915	0.211919
1547019	C	T	0.597928	-0.196632	0.132749	0.138546	-0.302747	0.170667	0.0760795	0.0177541	0.211776	0.933188	0.257607	0.267294	0.335165	0.207935
1547219	C	T	0.597928	-0.196632	0.132749	0.138546	-0.302747	0.170667	0.0760795	0.0177541	0.211776	0.933188	0.257607	0.267294	0.335165	0.207935
1547343	T	C	0.601695	-0.194935	0.132564	0.141426	-0.293066	0.170331	0.0853303	0.030547	0.213237	0.88609	0.235308	0.26715	0.378423	0.222458
1550886	A	G	0.549906	0.0833155	0.128391	0.516389	0.0679145	0.165591	0.681707	0.136862	0.210321	0.515221	0.0557625	0.274236	0.838871	0.599216
1551982	C	G	0.549906	0.0833155	0.128391	0.516389	0.0679145	0.165591	0.681707	0.136862	0.210321	0.515221	0.0557625	0.274236	0.838871	0.599216
1556738	G	T	0.8258	-0.329207	0.166801	0.0484215	-0.573597	0.219911	0.00909885	-0.351974	0.340098	0.300708	0.633378	0.374568	0.0908455	0.0416583
1556792	A	C	0.865348	0.0266487	0.188854	0.887785	-0.236549	0.231689	0.307266	-0.545759	0.396753	0.168957	0.783543	0.421626	0.0631148	0.207793
1557760	T	A	0.865348	0.0266487	0.188854	0.887785	-0.236549	0.231689	0.307266	-0.545759	0.396753	0.168957	0.783543	0.421626	0.0631148	0.207793
1582559	C	T	0.75612	0.234188	0.150323	0.119257	-0.0100331	0.187264	0.957272	-0.377311	0.279595	0.177179	0.682648	0.313164	0.0292694	0.0395725
1639567	A	G	0.974576	-0.243331	0.427693	0.569398	-0.0424082	0.517051	0.934631	0.831556	0.924171	0.368234	-0.707979	0.938315	0.450536	0.589019
1639899	C	T	0.974576	-0.243331	0.427693	0.569398	-0.0424082	0.517051	0.934631	0.831556	0.924171	0.368234	-0.707979	0.938315	0.450536	0.589019
1642562	A	G	0.974576	-0.243331	0.427693	0.569398	-0.0424082	0.517051	0.934631	0.831556	0.924171	0.368234	-0.707979	0.938315	0.450536	0.589019
1663631	A	C	0.706215	0.110971	0.137224	0.418694	-0.108853	0.172982	0.529169	-0.312072	0.261078	0.231961	0.640093	0.310039	0.0389647	0.114449
1664588	G	C	0.706215	0.110971	0.137224	0.418694	-0.108853	0.172982	0.529169	-0.312072	0.261078	0.231961	0.640093	0.310039	0.0389647	0.114449
1666088	T	C	0.710923	0.0854376	0.138085	0.536093	-0.151786	0.174394	0.384101	-0.344342	0.261439	0.187804	0.685782	0.310504	0.027202	0.0977394
1675089	T	A	0.705273	0.0574334	0.13857	0.678529	-0.166429	0.177202	0.347624	-0.302202	0.26251	0.249649	0.631026	0.314928	0.0451006	0.157352
1676043	T	C	0.708098	0.0812296	0.138605	0.557841	-0.135432	0.177348	0.445074	-0.287788	0.262993	0.273833	0.609645	0.315517	0.0533339	0.165522
1678085	T	C	0.881356	-0.0864022	0.205967	0.674855	0.0465118	0.264136	0.860223	0.397987	0.398254	0.317634	-0.29685	0.421703	0.481475	0.661746
1678415	A	C	0.881356	-0.0864022	0.205967	0.674855	0.0465118	0.264136	0.860223	0.397987	0.398254	0.317634	-0.29685	0.421703	0.481475	0.661746
1678577	G	A	0.688324	0.0433953	0.136692	0.750888	-0.153307	0.174272	0.379024	-0.23616	0.25485	0.354102	0.555464	0.312908	0.0758698	0.236462
1679594	C	A	0.774953	0.212887	0.151157	0.159017	-0.00561094	0.191354	0.976607	-0.34755	0.299842	0.246412	0.648321	0.342332	0.0582466	0.0792709
1683352	T	C	0.838041	0.225126	0.177924	0.205765	-0.0735103	0.221957	0.7405	-0.640255	0.376836	0.0893137	0.934036	0.410505	0.0228859	0.0456201
1686068	T	G	0.857815	0.242066	0.188969	0.200199	0.556485	0.255414	0.0293501	0.766259	0.360869	0.0337228	-0.717335	0.384627	0.0621792	0.098983
1701839	T	C	0.953861	-0.00897057	0.309407	0.97687	0.176272	0.37819	0.641147	0.752098	0.644797	0.243449	-0.639944	0.658937	0.331461	0.583755
1702269	T	C	0.953861	-0.00897057	0.309407	0.97687	0.176272	0.37819	0.641147	0.752098	0.644797	0.243449	-0.639944	0.658937	0.331461	0.583755
1703968	T	G	0.953861	-0.00897057	0.309407	0.97687	0.176272	0.37819	0.641147	0.752098	0.644797	0.243449	-0.639944	0.658937	0.331461	0.583755
1704150	T	C	0.957627	0.107579	0.323698	0.73963	0.261198	0.388093	0.500929	0.720019	0.697915	0.302226	-0.60906	0.715606	0.394708	0.617427
1711129	C	T	0.833333	-0.181827	0.171581	0.289274	-0.195178	0.225851	0.387483	0.0940732	0.327819	0.774138	0.0486936	0.353225	0.890356	0.564119
1711492	T	C	0.834275	-0.168473	0.171689	0.326462	-0.172821	0.227008	0.446478	0.112797	0.32899	0.731704	0.0268745	0.354716	0.939607	0.599082
1711604	T	C	0.834275	-0.168473	0.171689	0.326462	-0.172821	0.227008	0.446478	0.112797	0.32899	0.731704	0.0268745	0.354716	0.939607	0.599082
1711718	G	A	0.818267	-0.227509	0.166626	0.172133	-0.171126	0.217578	0.431571	0.234516	0.314103	0.455291	-0.124551	0.345734	0.71866	0.410467
1712223	G	A	0.817326	-0.247873	0.166603	0.136801	-0.206422	0.217331	0.342211	0.205069	0.313748	0.513364	-0.0885697	0.345592	0.797731	0.367059
1730861	C	T	0.957627	-0.4043	0.323723	0.211699	-0.743854	0.398836	0.0621725	-0.861201	0.67227	0.200182	1.05473	0.690584	0.126684	0.176736
1731609	A	G	0.958569	-0.443576	0.327721	0.175889	-0.812811	0.409246	0.04702	-0.927314	0.678497	0.171714	1.12233	0.696493	0.107093	0.140041
1732441	G	A	0.95951	-0.522091	0.331995	0.115815	-0.944649	0.422996	0.0255337	-1.05404	0.687396	0.125184	1.25295	0.705103	0.0755727	0.0817041
1732469	G	A	0.95951	-0.522091	0.331995	0.115815	-0.944649	0.422996	0.0255337	-1.05404	0.687396	0.125184	1.25295	0.705103	0.0755727	0.0817041
1732486	A	G	0.95951	-0.522091	0.331995	0.115815	-0.95879	0.4235	0.023576	-1.05817	0.687988	0.124033	1.29088	0.706057	0.0675059	0.0604554
1870019	A	G	0.980226	0.697415	0.506605	0.168623	0.347662	0.575449	0.545738	-1.18788	1.27516	0.351565	1.37038	1.28064	0.284585	0.199727
1874574	T	C	0.953861	-0.0881369	0.300996	0.769661	-0.366217	0.426149	0.39014	-0.367342	0.608502	0.546054	0.576686	0.633242	0.36246	0.497834
1876944	G	A	0.953861	-0.0881369	0.300996	0.769661	-0.366217	0.426149	0.39014	-0.367342	0.608502	0.546054	0.576686	0.633242	0.36246	0.497834
1892858	T	C	0.973635	0.646535	0.444221	0.145548	0.317035	0.49334	0.520464	-1.31662	1.22456	0.282295	1.4973	1.22903	0.223121	0.152779
1893490	A	C	0.973635	0.646535	0.444221	0.145548	0.317035	0.49334	0.520464	-1.31662	1.22456	0.282295	1.4973	1.22903	0.223121	0.152779
1893973	A	G	0.973635	0.646535	0.444221	0.145548	0.317035	0.49334	0.520464	-1.31662	1.22456	0.282295	1.4973	1.22903	0.223121	0.152779
1898115	A	G	0.973635	0.646535	0.444221	0.145548	0.317035	0.49334	0.520464	-1.31662	1.22456	0.282295	1.4973	1.22903	0.223121	0.152779
1899386	C	T	0.973635	0.646535	0.444221	0.145548	0.317035	0.49334	0.520464	-1.31662	1.22456	0.282295	1.4973	1.22903	0.223121	0.152779
1899630	T	C	0.973635	0.646535	0.444221	0.145548	0.317035	0.49334	0.520464	-1.31662	1.22456	0.282295	1.4973	1.22903	0.223121	0.152779
1899671	C	T	0.631827	-0.130969	0.138541	0.344481	-0.165234	0.171568	0.335507	0.134674	0.231823	0.561284	0.0743537	0.304419	0.807039	0.467082
1899908	C	A	0.973635	0.646535	0.444221	0.145548	0.317035	0.49334	0.520464	-1.31662	1.22456	0.282295	1.4973	1.22903	0.223121	0.152779
1901247	C	T	0.681733	-0.196987	0.140316	0.160354	-0.238474	0.176387	0.176378	0.0989678	0.241054	0.681393	0.116023	0.306399	0.704936	0.308127
1901386	T	C	0.973635	0.646535	0.444221	0.145548	0.317035	0.49334	0.520464	-1.31662	1.22456	0.282295	1.4973	1.22903	0.223121	0.152779
1903144	G	A	0.973635	0.646535	0.444221	0.145548	0.317035	0.49334	0.520464	-1.31662	1.22456	0.282295	1.4973	1.22903	0.223121	0.152779
1940046	G	A	0.97081	1.45515	0.468107	0.0018799	1.93826	0.66578	0.00359981	1.24377	0.934357	0.18314	-1.07757	0.937824	0.25055	0.0025753
1943154	G	T	0.918079	0.0791139	0.244726	0.746487	0.167455	0.320986	0.601886	0.351917	0.472502	0.456395	-0.197593	0.496534	0.69067	0.627724
1943389	G	T	0.918079	0.0791139	0.244726	0.746487	0.167455	0.320986	0.601886	0.351917	0.472502	0.456395	-0.197593	0.496534	0.69067	0.627724
1949115	C	T	0.760829	-0.181371	0.15706	0.248177	-0.125161	0.197189	0.525607	0.338065	0.282894	0.232078	-0.205318	0.330755	0.53476	0.329316
1973579	C	T	0.676083	0.121346	0.143407	0.397462	-0.0907819	0.184344	0.622395	-0.225925	0.255492	0.376549	0.583486	0.306633	0.0570562	0.114877
1976501	C	T	0.601695	-0.316227	0.137657	0.0216074	-0.221146	0.176012	0.208962	0.38846	0.221707	0.0797505	-0.308725	0.290491	0.287885	0.0351495
1976723	G	A	0.595104	-0.266508	0.136284	0.0505199	-0.187017	0.174213	0.283049	0.348925	0.219222	0.111463	-0.261044	0.290522	0.3689	0.0851637
1977095	C	T	0.595104	-0.266508	0.136284	0.0505199	-0.187017	0.174213	0.283049	0.348925	0.219222	0.111463	-0.261044	0.290522	0.3689	0.0851637
1977443	C	T	0.595104	-0.266508	0.136284	0.0505199	-0.187017	0.174213	0.283049	0.348925	0.219222	0.111463	-0.261044	0.290522	0.3689	0.0851637
1978324	T	C	0.595104	-0.266508	0.136284	0.0505199	-0.187017	0.174213	0.283049	0.348925	0.219222	0.111463	-0.261044	0.290522	0.3689	0.0851637
1978668	A	T	0.595104	-0.266508	0.136284	0.0505199	-0.187017	0.174213	0.283049	0.348925	0.219222	0.111463	-0.261044	0.290522	0.3689	0.0851637
1979522	C	A	0.595104	-0.266508	0.136284	0.0505199	-0.187017	0.174213	0.283049	0.348925	0.219222	0.111463	-0.261044	0.290522	0.3689	0.0851637
1982310	A	G	0.608286	-0.200135	0.136355	0.142172	-0.101665	0.174377	0.559881	0.377779	0.222606	0.0896827	-0.317359	0.294341	0.280944	0.159215
1982747	C	T	0.595104	-0.266508	0.136284	0.0505199	-0.187017	0.174213	0.283049	0.348925	0.219222	0.111463	-0.261044	0.290522	0.3689	0.0851637
1982873	G	A	0.595104	-0.266508	0.136284	0.0505199	-0.187017	0.174213	0.283049	0.348925	0.219222	0.111463	-0.261044	0.290522	0.3689	0.0851637
1983243	C	T	0.595104	-0.266508	0.136284	0.0505199	-0.187017	0.174213	0.283049	0.348925	0.219222	0.111463	-0.261044	0.290522	0.3689	0.0851637
1983408	A	G	0.608286	-0.200135	0.136355	0.142172	-0.101665	0.174377	0.559881	0.377779	0.222606	0.0896827	-0.317359	0.294341	0.280944	0.159215
1984153	C	G	0.608286	-0.200135	0.136355	0.142172	-0.101665	0.174377	0.559881	0.377779	0.222606	0.0896827	-0.317359	0.294341	0.280944	0.159215
1984211	C	T	0.595104	-0.266508	0.136284	0.0505199	-0.187017	0.174213	0.283049	0.348925	0.219222	0.111463	-0.261044	0.290522	0.3689	0.0851637
1997212	G	A	0.503767	-0.314801	0.132225	0.0172757	-0.342937	0.168974	0.0424057	0.133362	0.197629	0.499796	0.075877	0.278257	0.785094	0.064447
2000548	G	C	0.498117	-0.29067	0.132778	0.0285869	-0.352752	0.167531	0.0352401	0.0961135	0.199469	0.629915	0.160995	0.277083	0.561217	0.0810076
2000567	C	A	0.498117	-0.291576	0.132243	0.0274641	-0.356093	0.166998	0.0329809	0.095185	0.199218	0.632798	0.166145	0.277279	0.549042	0.0769622
2002051	A	G	0.503767	-0.266045	0.132671	0.0449312	-0.308594	0.165974	0.0629859	0.128632	0.200095	0.52032	0.102408	0.274922	0.70952	0.121158
2002089	T	C	0.501883	-0.265878	0.132654	0.0450385	-0.317282	0.166558	0.0567887	0.117101	0.199948	0.558106	0.125835	0.275712	0.648102	0.117609
2006465	A	G	0.507533	-0.238322	0.132974	0.0730926	-0.250013	0.164961	0.129622	0.166982	0.197292	0.397346	0.0213956	0.272407	0.937396	0.187016
2006522	T	A	0.484934	-0.211162	0.131856	0.109275	-0.243599	0.166192	0.14271	0.140807	0.195581	0.47156	0.0753194	0.2729	0.782551	0.238681
2006781	G	C	0.533898	-0.273174	0.132579	0.0393553	-0.281	0.164955	0.0884753	0.17143	0.203097	0.398624	0.0121404	0.274533	0.964727	0.119351
2007113	T	C	0.484934	-0.211162	0.131856	0.109275	-0.243599	0.166192	0.14271	0.140807	0.195581	0.47156	0.0753194	0.2729	0.782551	0.238681
2007687	A	G	0.484934	-0.211162	0.131856	0.109275	-0.243599	0.166192	0.14271	0.140807	0.195581	0.47156	0.0753194	0.2729	0.782551	0.238681
2007740	A	G	0.484934	-0.211162	0.131856	0.109275	-0.243599	0.166192	0.14271	0.140807	0.195581	0.47156	0.0753194	0.2729	0.782551	0.238681
2009649	A	G	0.599812	0.272952	0.135398	0.0438077	0.282061	0.173381	0.103773	0.187148	0.227293	0.410294	-0.00381594	0.290193	0.989508	0.122229
2010454	A	G	0.508475	-0.242614	0.131628	0.0653027	-0.26412	0.166021	0.111635	0.154704	0.200227	0.439734	0.0462609	0.273297	0.865584	0.169892
2011248	C	T	0.480226	-0.21745	0.132145	0.0998593	-0.270811	0.167329	0.105569	0.112864	0.19584	0.564406	0.132319	0.275406	0.630907	0.211093
2011639	A	G	0.480226	-0.21745	0.132145	0.0998593	-0.270811	0.167329	0.105569	0.112864	0.19584	0.564406	0.132319	0.275406	0.630907	0.211093
2011744	A	G	0.480226	-0.21745	0.132145	0.0998593	-0.270811	0.167329	0.105569	0.112864	0.19584	0.564406	0.132319	0.275406	0.630907	0.211093
2012083	G	A	0.480226	-0.21745	0.132145	0.0998593	-0.270811	0.167329	0.105569	0.112864	0.19584	0.564406	0.132319	0.275406	0.630907	0.211093
2012171	T	C	0.480226	-0.21745	0.132145	0.0998593	-0.270811	0.167329	0.105569	0.112864	0.19584	0.564406	0.132319	0.275406	0.630907	0.211093
2012195	G	A	0.480226	-0.21745	0.132145	0.0998593	-0.270811	0.167329	0.105569	0.112864	0.19584	0.564406	0.132319	0.275406	0.630907	0.211093
2012379	A	G	0.476459	-0.214104	0.132259	0.105487	-0.265806	0.167063	0.111597	0.117414	0.195226	0.547556	0.125878	0.274688	0.646768	0.219164
2012739	C	A	0.480226	-0.21745	0.132145	0.0998593	-0.270811	0.167329	0.105569	0.112864	0.19584	0.564406	0.132319	0.275406	0.630907	0.211093
2013328	T	C	0.484934	-0.211162	0.131856	0.109275	-0.243599	0.166192	0.14271	0.140807	0.195581	0.47156	0.0753194	0.2729	0.782551	0.238681
2015459	T	C	0.97646	0.353784	0.438987	0.420295	0.267348	0.587943	0.649312	-0.0192326	0.865678	0.982275	0.195565	0.874746	0.823094	0.536147
2016841	T	A	0.5	-0.227373	0.131902	0.084743	-0.245639	0.166605	0.140379	0.159908	0.199136	0.421969	0.0367584	0.274997	0.893665	0.204935
2019626	T	C	0.977401	0.334451	0.453108	0.460437	0.222628	0.624894	0.721642	-0.0624411	0.890063	0.944071	0.240199	0.899504	0.789442	0.553168
2025558	C	T	0.664783	0.0910966	0.137719	0.508312	0.117295	0.177763	0.509358	0.216288	0.234743	0.35685	-0.069002	0.28366	0.807807	0.583538
2028436	G	T	0.576271	0.0794792	0.130639	0.542929	0.107633	0.165513	0.515499	0.217035	0.209472	0.300153	-0.0818207	0.26792	0.760067	0.593732
2028731	C	T	0.576271	0.0794792	0.130639	0.542929	0.107633	0.165513	0.515499	0.217035	0.209472	0.300153	-0.0818207	0.26792	0.760067	0.593732
2032259	T	C	0.586629	0.0604904	0.131296	0.645001	0.0800003	0.166016	0.62989	0.204961	0.209592	0.328121	-0.059817	0.265293	0.821609	0.636685
2033840	G	A	0.659134	0.0874137	0.135925	0.520158	0.0980458	0.175861	0.577172	0.189049	0.235827	0.42276	-0.026542	0.285277	0.925872	0.596722
2037632	T	G	0.827684	0.219811	0.174968	0.209011	0.278293	0.225395	0.216945	0.27567	0.325201	0.39661	-0.112104	0.357015	0.753519	0.339383
2044498	C	T	0.774011	-0.181295	0.159176	0.254722	-0.15409	0.188106	0.412691	0.276682	0.292758	0.344615	-0.122856	0.325523	0.705867	0.38469
2047772	G	C	0.572505	-0.267719	0.133252	0.0445249	-0.214642	0.168385	0.202413	0.260453	0.212752	0.220874	-0.148646	0.275736	0.589827	0.117754
2048584	T	C	0.577213	-0.280689	0.132862	0.034632	-0.234031	0.167972	0.163537	0.246764	0.21354	0.247849	-0.128059	0.275999	0.64266	0.102476
2051509	C	T	0.774953	-0.175033	0.159179	0.271507	-0.144597	0.188089	0.44203	0.282861	0.292956	0.334275	-0.131554	0.325515	0.686109	0.39698
2054984	T	A	0.933145	0.134778	0.274619	0.623581	0.248968	0.341621	0.466134	0.489079	0.541763	0.366656	-0.336395	0.551035	0.541545	0.562189
2055457	G	A	0.918079	0.118031	0.242642	0.626653	0.18015	0.301208	0.549779	0.35982	0.511255	0.481559	-0.202009	0.523012	0.699318	0.60976
2059110	T	C	0.774953	-0.175033	0.159179	0.271507	-0.144597	0.188089	0.44203	0.282861	0.292956	0.334275	-0.131554	0.325515	0.686109	0.39698
2106985	C	T	0.903013	0.274577	0.236109	0.24486	0.328526	0.297289	0.269128	0.321621	0.454612	0.479278	-0.169213	0.467058	0.71713	0.41538
2107044	T	C	0.903013	0.274577	0.236109	0.24486	0.328526	0.297289	0.269128	0.321621	0.454612	0.479278	-0.169213	0.467058	0.71713	0.41538
2108965	T	C	0.903013	0.274577	0.236109	0.24486	0.328526	0.297289	0.269128	0.321621	0.454612	0.479278	-0.169213	0.467058	0.71713	0.41538
2110985	C	T	0.899247	0.315292	0.233226	0.176416	0.370773	0.292277	0.204595	0.320776	0.448352	0.474328	-0.167921	0.461801	0.71614	0.340848
2130774	T	C	0.864407	0.0352003	0.19631	0.857694	-0.0554763	0.249115	0.823774	-0.0158273	0.364403	0.965356	0.221158	0.397119	0.577592	0.615918
2133869	A	G	0.862523	-0.00136208	0.195233	0.994433	-0.116019	0.247048	0.638624	-0.0645951	0.362509	0.858575	0.280485	0.395876	0.478623	0.579485
2142233	C	A	0.785311	0.0792718	0.160545	0.621472	0.106191	0.209903	0.612923	0.215965	0.286028	0.450221	-0.0557607	0.321462	0.86229	0.62432
2145447	C	T	0.862523	-0.00136208	0.195233	0.994433	-0.116019	0.247048	0.638624	-0.0645951	0.362509	0.858575	0.280485	0.395876	0.478623	0.579485
2147306	G	A	0.784369	0.0856163	0.160458	0.593637	0.10645	0.209888	0.612032	0.204113	0.285264	0.474285	-0.0400941	0.320713	0.900511	0.617504
2150135	T	C	0.784369	0.0856163	0.160458	0.593637	0.10645	0.209888	0.612032	0.204113	0.285264	0.474285	-0.0400941	0.320713	0.900511	0.617504
2150960	A	T	0.862523	-0.00136208	0.195233	0.994433	-0.116019	0.247048	0.638624	-0.0645951	0.362509	0.858575	0.280485	0.395876	0.478623	0.579485
2157887	A	G	0.786252	0.0703729	0.160451	0.660955	0.0919591	0.209667	0.660954	0.205244	0.286199	0.473289	-0.0417624	0.32132	0.896589	0.638441
2161256	A	T	0.785311	0.0792718	0.160545	0.621472	0.106191	0.209903	0.612923	0.215965	0.286028	0.450221	-0.0557607	0.321462	0.86229	0.62432
2163246	G	T	0.784369	0.0945025	0.15964	0.55387	0.12969	0.207799	0.532555	0.233458	0.284626	0.412085	-0.0788195	0.320087	0.805493	0.595268
2165170	C	A	0.783428	0.100755	0.159555	0.527731	0.129946	0.207785	0.531717	0.221581	0.283863	0.435042	-0.0631181	0.319342	0.843318	0.588592
2172709	A	G	0.784369	0.0945025	0.15964	0.55387	0.12969	0.207799	0.532555	0.233458	0.284626	0.412085	-0.0788195	0.320087	0.805493	0.595268
2172895	T	C	0.785311	0.0856946	0.15955	0.591196	0.115721	0.207572	0.577187	0.223063	0.284797	0.433488	-0.0650885	0.319952	0.838797	0.61229
2174052	T	G	0.785311	0.0856946	0.15955	0.591196	0.115721	0.207572	0.577187	0.223063	0.284797	0.433488	-0.0650885	0.319952	0.838797	0.61229
2174447	T	A	0.783428	0.100755	0.159555	0.527731	0.129946	0.207785	0.531717	0.221581	0.283863	0.435042	-0.0631181	0.319342	0.843318	0.588592
2174767	C	T	0.783428	0.100755	0.159555	0.527731	0.129946	0.207785	0.531717	0.221581	0.283863	0.435042	-0.0631181	0.319342	0.843318	0.588592
2175180	C	T	0.862523	-0.00136208	0.195233	0.994433	-0.116019	0.247048	0.638624	-0.0645951	0.362509	0.858575	0.280485	0.395876	0.478623	0.579485
2175186	T	C	0.784369	0.0945025	0.15964	0.55387	0.12969	0.207799	0.532555	0.233458	0.284626	0.412085	-0.0788195	0.320087	0.805493	0.595268
2177024	T	C	0.784369	0.0945025	0.15964	0.55387	0.12969	0.207799	0.532555	0.233458	0.284626	0.412085	-0.0788195	0.320087	0.805493	0.595268
2177862	T	C	0.784369	0.0945025	0.15964	0.55387	0.12969	0.207799	0.532555	0.233458	0.284626	0.412085	-0.0788195	0.320087	0.805493	0.595268
2181246	G	A	0.784369	0.0945025	0.15964	0.55387	0.12969	0.207799	0.532555	0.233458	0.284626	0.412085	-0.0788195	0.320087	0.805493	0.595268
2183329	A	T	0.784369	0.0945025	0.15964	0.55387	0.12969	0.207799	0.532555	0.233458	0.284626	0.412085	-0.0788195	0.320087	0.805493	0.595268
2209680	T	C	0.666667	-0.157776	0.137808	0.252252	-0.30497	0.176901	0.0847162	-0.0979187	0.245282	0.68974	0.397429	0.296265	0.17977	0.207033
2223930	C	T	0.918079	-0.0454767	0.245496	0.853037	0.0908651	0.312537	0.771255	0.523781	0.483255	0.278427	-0.388595	0.510446	0.446487	0.553456
2230989	A	G	0.918079	-0.0270459	0.24282	0.911313	0.11553	0.305584	0.705384	0.545775	0.479741	0.255269	-0.412863	0.505774	0.414329	0.541642
2235633	A	G	0.935028	0.109161	0.279445	0.696068	0.26719	0.356371	0.453404	0.560035	0.539755	0.299469	-0.419463	0.561264	0.454849	0.538979
2237782	C	G	0.918079	-0.0270459	0.24282	0.911313	0.11553	0.305584	0.705384	0.545775	0.479741	0.255269	-0.412863	0.505774	0.414329	0.541642
2244721	G	T	0.904896	0.0702671	0.23051	0.760493	0.165247	0.288937	0.567381	0.435913	0.448781	0.331385	-0.297617	0.4762	0.531982	0.590036
2248675	T	C	0.910546	-0.00748005	0.236063	0.974722	0.169004	0.296666	0.568895	0.640545	0.469064	0.17207	-0.521666	0.496782	0.293677	0.461254
2252322	G	A	0.911488	0.0356508	0.239675	0.881753	0.245561	0.303524	0.418496	0.708644	0.473047	0.134122	-0.597799	0.500984	0.232772	0.405117
2256627	A	G	0.874765	-0.283262	0.192577	0.141317	-0.438822	0.238685	0.0659892	-0.186444	0.373711	0.617851	0.417963	0.39709	0.29254	0.18543
2259328	G	A	0.873823	-0.291546	0.191039	0.126983	-0.438603	0.238688	0.0661271	-0.162499	0.373899	0.663847	0.390639	0.397849	0.326161	0.183982
2259655	G	A	0.873823	-0.291546	0.191039	0.126983	-0.438603	0.238688	0.0661271	-0.162499	0.373899	0.663847	0.390639	0.397849	0.326161	0.183982
2261765	G	A	0.873823	-0.291546	0.191039	0.126983	-0.438603	0.238688	0.0661271	-0.162499	0.373899	0.663847	0.390639	0.397849	0.326161	0.183982
2263097	G	A	0.909605	0.0195665	0.237748	0.934409	0.244655	0.303569	0.420282	0.716484	0.462987	0.121737	-0.609733	0.49219	0.215413	0.38908
2265344	A	G	0.909605	0.0195665	0.237748	0.934409	0.244655	0.303569	0.420282	0.716484	0.462987	0.121737	-0.609733	0.49219	0.215413	0.38908
2275206	A	G	0.911488	0.0216299	0.239167	0.927939	0.226035	0.304432	0.457795	0.671111	0.466469	0.150234	-0.558047	0.49562	0.260183	0.432598
2300578	A	G	0.910546	0.00554639	0.238269	0.981429	0.225201	0.304379	0.459379	0.699723	0.463648	0.131256	-0.590489	0.492685	0.230717	0.405321
2301721	C	A	0.910546	0.00554639	0.238269	0.981429	0.225201	0.304379	0.459379	0.699723	0.463648	0.131256	-0.590489	0.492685	0.230717	0.405321
2311961	T	C	0.911488	-0.0128207	0.239316	0.957276	0.224423	0.3043	0.460816	0.760445	0.470055	0.10571	-0.656088	0.498345	0.187995	0.358357
2326185	C	T	0.910546	0.00554639	0.238269	0.981429	0.225201	0.304379	0.459379	0.699723	0.463648	0.131256	-0.590489	0.492685	0.230717	0.405321
2326637	A	G	0.910546	0.00554639	0.238269	0.981429	0.225201	0.304379	0.459379	0.699723	0.463648	0.131256	-0.590489	0.492685	0.230717	0.405321
2326765	C	T	0.910546	0.00554639	0.238269	0.981429	0.225201	0.304379	0.459379	0.699723	0.463648	0.131256	-0.590489	0.492685	0.230717	0.405321
2329626	T	C	0.910546	0.00554639	0.238269	0.981429	0.225201	0.304379	0.459379	0.699723	0.463648	0.131256	-0.590489	0.492685	0.230717	0.405321
2331510	C	T	0.910546	0.00554639	0.238269	0.981429	0.225201	0.304379	0.459379	0.699723	0.463648	0.131256	-0.590489	0.492685	0.230717	0.405321
2333901	T	C	0.86629	-0.335089	0.188536	0.0755155	-0.468834	0.234368	0.0454558	-0.124787	0.367887	0.734459	0.353679	0.392515	0.367558	0.133078
2344158	G	A	0.910546	0.00554639	0.238269	0.981429	0.225201	0.304379	0.459379	0.699723	0.463648	0.131256	-0.590489	0.492685	0.230717	0.405321
2346248	A	T	0.910546	0.00554639	0.238269	0.981429	0.225201	0.304379	0.459379	0.699723	0.463648	0.131256	-0.590489	0.492685	0.230717	0.405321
2347808	T	C	0.910546	0.00554639	0.238269	0.981429	0.225201	0.304379	0.459379	0.699723	0.463648	0.131256	-0.590489	0.492685	0.230717	0.405321
2360041	G	A	0.983993	0.0874266	0.514935	0.865182	0.46795	0.741703	0.528097	0.847993	1.01044	0.401341	-0.681744	1.00939	0.499421	0.581052
2374821	G	A	0.841808	-0.0472728	0.176381	0.788687	-0.0625914	0.217892	0.773915	0.126621	0.33685	0.706994	0.0539595	0.37174	0.884589	0.672086
2374888	G	A	0.84275	-0.0558477	0.177547	0.753102	-0.0753083	0.220023	0.732145	0.115897	0.338052	0.73172	0.0667117	0.373052	0.858074	0.66421
2374977	A	G	0.841808	-0.0472728	0.176381	0.788687	-0.0625914	0.217892	0.773915	0.126621	0.33685	0.706994	0.0539595	0.37174	0.884589	0.672086
2376787	G	A	0.838041	-0.0500086	0.176369	0.776758	-0.0502584	0.22059	0.819773	0.160265	0.3382	0.635589	0.0127517	0.373138	0.972738	0.675524
2377541	G	A	0.838041	-0.0500086	0.176369	0.776758	-0.0502584	0.22059	0.819773	0.160265	0.3382	0.635589	0.0127517	0.373138	0.972738	0.675524
2378156	C	G	0.86629	-0.0196072	0.194571	0.919732	0.0433498	0.2511	0.862935	0.288408	0.372742	0.439081	-0.136989	0.402859	0.733826	0.664016
2379064	A	G	0.840866	-0.0371688	0.17854	0.835087	-0.012603	0.222983	0.954928	0.219476	0.338887	0.517218	-0.0590027	0.374924	0.874951	0.67744
2380610	A	G	0.840866	-0.00626214	0.178682	0.972043	-0.012754	0.222856	0.954362	0.146697	0.339918	0.666057	0.0302391	0.376456	0.935978	0.68972
2399099	A	G	0.651601	0.0206316	0.133277	0.876977	0.129277	0.17016	0.44741	0.373228	0.244423	0.126768	-0.292044	0.288514	0.311427	0.472018
2404810	T	C	0.893597	0.255662	0.213627	0.231398	0.276384	0.261203	0.290001	0.180403	0.456309	0.692583	0.0075634	0.485092	0.98756	0.365626
2405116	C	T	0.893597	0.255662	0.213627	0.231398	0.276384	0.261203	0.290001	0.180403	0.456309	0.692583	0.0075634	0.485092	0.98756	0.365626
2405433	G	C	0.893597	0.255662	0.213627	0.231398	0.276384	0.261203	0.290001	0.180403	0.456309	0.692583	0.0075634	0.485092	0.98756	0.365626
2412228	T	C	0.764595	0.14339	0.155568	0.356677	0.0761381	0.200478	0.704106	0.0308862	0.29043	0.915307	0.190492	0.335068	0.569684	0.441387
2438231	G	A	0.656309	0.200375	0.139926	0.152142	0.233101	0.169	0.167804	0.233393	0.241636	0.334101	-0.0807062	0.294831	0.784286	0.291327
2439129	G	A	0.652542	0.184073	0.140141	0.189021	0.207911	0.168986	0.218568	0.214966	0.240914	0.372236	-0.0553218	0.29434	0.850914	0.341826
2439304	T	C	0.655367	0.167732	0.139672	0.22979	0.192395	0.168473	0.253459	0.2172	0.241685	0.368817	-0.0602131	0.293639	0.837527	0.385108
2439311	A	G	0.655367	0.167732	0.139672	0.22979	0.192395	0.168473	0.253459	0.2172	0.241685	0.368817	-0.0602131	0.293639	0.837527	0.385108
2439404	G	A	0.655367	0.167732	0.139672	0.22979	0.192395	0.168473	0.253459	0.2172	0.241685	0.368817	-0.0602131	0.293639	0.837527	0.385108
2441087	C	A	0.661959	0.11566	0.140873	0.41163	0.144329	0.170385	0.396952	0.225853	0.245538	0.357662	-0.0760917	0.297178	0.797914	0.52194
2442151	A	G	0.65725	0.152181	0.142163	0.28441	0.175391	0.171591	0.306712	0.212211	0.244115	0.384679	-0.0523172	0.298341	0.860796	0.433985
2445457	A	C	0.915254	0.0260819	0.229135	0.909374	-0.17032	0.313004	0.586341	-0.254881	0.446799	0.568365	0.472947	0.466988	0.311175	0.469193
2445903	A	G	0.908663	-0.0792092	0.22282	0.722227	-0.260888	0.3018	0.387346	-0.230829	0.429247	0.590747	0.445156	0.450848	0.323459	0.473152
2447699	T	C	0.852166	0.128344	0.186502	0.491348	0.107338	0.236072	0.649336	0.102613	0.348314	0.768299	0.0894106	0.376842	0.812453	0.552571
2448675	A	G	0.907721	-0.10902	0.221667	0.622848	-0.276615	0.296713	0.351199	-0.210306	0.427262	0.622565	0.420735	0.448247	0.347924	0.472617
2452024	G	A	0.757062	0.224253	0.148161	0.130134	0.301553	0.19829	0.128317	0.303501	0.284118	0.285421	-0.141552	0.321232	0.659464	0.224095
2452554	A	G	0.757062	0.224253	0.148161	0.130134	0.301553	0.19829	0.128317	0.303501	0.284118	0.285421	-0.141552	0.321232	0.659464	0.224095
2452940	C	T	0.757062	0.224253	0.148161	0.130134	0.301553	0.19829	0.128317	0.303501	0.284118	0.285421	-0.141552	0.321232	0.659464	0.224095
2453795	G	A	0.757062	0.224253	0.148161	0.130134	0.301553	0.19829	0.128317	0.303501	0.284118	0.285421	-0.141552	0.321232	0.659464	0.224095
2480110	T	C	0.682674	0.0198086	0.139383	0.886988	0.0772263	0.178348	0.665007	0.280262	0.244025	0.250762	-0.158036	0.287353	0.582337	0.61983
2523195	T	G	0.86064	-0.22459	0.189404	0.23571	-0.24608	0.229619	0.28386	0.13016	0.381892	0.733233	0.0330191	0.400858	0.934352	0.447252
2524392	C	T	0.872881	-0.257799	0.199131	0.195451	-0.201455	0.236934	0.395181	0.373031	0.394486	0.344346	-0.234374	0.411704	0.569168	0.345303
2524459	C	G	0.872881	-0.257799	0.199131	0.195451	-0.201455	0.236934	0.395181	0.373031	0.394486	0.344346	-0.234374	0.411704	0.569168	0.345303
2524720	T	A	0.87194	-0.243984	0.197184	0.215961	-0.184647	0.233874	0.429811	0.386996	0.392959	0.32471	-0.250287	0.41	0.54156	0.359379
2524812	C	T	0.873823	-0.275164	0.201575	0.17223	-0.223137	0.240687	0.353883	0.355419	0.396103	0.369565	-0.214299	0.413506	0.604285	0.326762
2525798	G	T	0.87194	-0.243984	0.197184	0.215961	-0.184647	0.233874	0.429811	0.386996	0.392959	0.32471	-0.250287	0.41	0.54156	0.359379
2529040	G	C	0.853107	-0.237008	0.192501	0.218248	-0.284624	0.230515	0.21693	0.034121	0.364396	0.925397	0.137167	0.388299	0.7239	0.425331
2529228	A	G	0.851224	-0.283275	0.191956	0.140017	-0.35196	0.229531	0.125181	-0.0175117	0.363451	0.961571	0.199324	0.387805	0.607266	0.305962
2529436	A	C	0.852166	-0.292844	0.192083	0.127367	-0.367957	0.230209	0.109963	-0.0302783	0.363751	0.933661	0.215493	0.388648	0.579259	0.281525
2530997	C	T	0.808851	-0.242965	0.172382	0.158701	-0.222984	0.211213	0.291091	0.205406	0.320148	0.521135	-0.0643851	0.350107	0.854091	0.366108
2531015	A	G	0.806026	-0.228419	0.171046	0.181737	-0.216852	0.209925	0.301603	0.183927	0.319438	0.564762	-0.0389088	0.350012	0.911486	0.401157
2536746	G	C	0.729755	-0.172816	0.147504	0.241357	-0.220099	0.189734	0.246033	0.044829	0.273531	0.869818	0.135627	0.314379	0.666167	0.456103
2536823	C	T	0.729755	-0.172816	0.147504	0.241357	-0.220099	0.189734	0.246033	0.044829	0.273531	0.869818	0.135627	0.314379	0.666167	0.456103
2537044	C	T	0.728814	-0.162865	0.146572	0.2665	-0.206245	0.189325	0.275991	0.054648	0.273941	0.841881	0.123722	0.315539	0.694987	0.484526
2537460	T	A	0.728814	-0.162865	0.146572	0.2665	-0.206245	0.189325	0.275991	0.054648	0.273941	0.841881	0.123722	0.315539	0.694987	0.484526
2537777	G	T	0.727872	-0.154675	0.146618	0.291446	-0.19366	0.189405	0.306563	0.0655229	0.27352	0.810676	0.110396	0.315544	0.726445	0.510922
2540447	C	G	0.731638	-0.184537	0.147413	0.21063	-0.217186	0.189594	0.251988	0.073974	0.274218	0.787342	0.0969162	0.316692	0.759584	0.438289
2541011	T	C	0.681733	-0.209148	0.141185	0.138508	-0.202358	0.179641	0.259971	0.15427	0.251701	0.539937	-0.0116079	0.300987	0.969236	0.353408
2541189	C	T	0.72693	-0.173982	0.145727	0.232522	-0.197108	0.187959	0.294329	0.0927485	0.271474	0.732616	0.0718559	0.314011	0.818999	0.470436
2541654	T	C	0.72693	-0.173982	0.145727	0.232522	-0.197108	0.187959	0.294329	0.0927485	0.271474	0.732616	0.0718559	0.314011	0.818999	0.470436
2542354	T	C	0.681733	-0.209148	0.141185	0.138508	-0.202358	0.179641	0.259971	0.15427	0.251701	0.539937	-0.0116079	0.300987	0.969236	0.353408
2542395	A	G	0.681733	-0.209148	0.141185	0.138508	-0.202358	0.179641	0.259971	0.15427	0.251701	0.539937	-0.0116079	0.300987	0.969236	0.353408
2542454	C	T	0.681733	-0.209148	0.141185	0.138508	-0.202358	0.179641	0.259971	0.15427	0.251701	0.539937	-0.0116079	0.300987	0.969236	0.353408
2543153	C	T	0.681733	-0.209148	0.141185	0.138508	-0.202358	0.179641	0.259971	0.15427	0.251701	0.539937	-0.0116079	0.300987	0.969236	0.353408
2544517	T	C	0.681733	-0.209148	0.141185	0.138508	-0.202358	0.179641	0.259971	0.15427	0.251701	0.539937	-0.0116079	0.300987	0.969236	0.353408
2544694	A	G	0.675141	-0.205096	0.141021	0.145845	-0.188176	0.178772	0.292523	0.170799	0.248452	0.491798	-0.0374835	0.299966	0.900556	0.364675
2544700	G	C	0.675141	-0.205096	0.141021	0.145845	-0.188176	0.178772	0.292523	0.170799	0.248452	0.491798	-0.0374835	0.299966	0.900556	0.364675
2544971	A	G	0.681733	-0.209148	0.141185	0.138508	-0.202358	0.179641	0.259971	0.15427	0.251701	0.539937	-0.0116079	0.300987	0.969236	0.353408
2545307	A	G	0.681733	-0.209148	0.141185	0.138508	-0.202358	0.179641	0.259971	0.15427	0.251701	0.539937	-0.0116079	0.300987	0.969236	0.353408
2545308	A	C	0.681733	-0.209148	0.141185	0.138508	-0.202358	0.179641	0.259971	0.15427	0.251701	0.539937	-0.0116079	0.300987	0.969236	0.353408
2545410	T	C	0.681733	-0.209148	0.141185	0.138508	-0.202358	0.179641	0.259971	0.15427	0.251701	0.539937	-0.0116079	0.300987	0.969236	0.353408
2545856	C	T	0.73258	-0.174126	0.147241	0.236968	-0.217748	0.189604	0.250788	0.0529069	0.275113	0.8475	0.125817	0.317796	0.692174	0.455397
2546321	T	C	0.72693	-0.157069	0.144989	0.278669	-0.186406	0.186699	0.318072	0.0817184	0.271533	0.763451	0.0879778	0.314091	0.779398	0.50997
2546384	C	T	0.731638	-0.167137	0.146644	0.25439	-0.205954	0.188279	0.27401	0.0627515	0.274309	0.819054	0.11322	0.316817	0.720818	0.477204
2546595	C	G	0.731638	-0.167137	0.146644	0.25439	-0.205954	0.188279	0.27401	0.0627515	0.274309	0.819054	0.11322	0.316817	0.720818	0.477204
2546607	C	T	0.680791	-0.202619	0.140702	0.149851	-0.192238	0.178632	0.281853	0.162026	0.251133	0.518809	-0.0222183	0.300262	0.941013	0.369372
2546737	A	G	0.680791	-0.202619	0.140702	0.149851	-0.192238	0.178632	0.281853	0.162026	0.251133	0.518809	-0.0222183	0.300262	0.941013	0.369372
2546946	G	T	0.680791	-0.202619	0.140702	0.149851	-0.192238	0.178632	0.281853	0.162026	0.251133	0.518809	-0.0222183	0.300262	0.941013	0.369372
2547066	G	A	0.731638	-0.167137	0.146644	0.25439	-0.205954	0.188279	0.27401	0.0627515	0.274309	0.819054	0.11322	0.316817	0.720818	0.477204
2547257	C	T	0.72693	-0.157069	0.144989	0.278669	-0.186406	0.186699	0.318072	0.0817184	0.271533	0.763451	0.0879778	0.314091	0.779398	0.50997
2547762	A	G	0.680791	-0.202619	0.140702	0.149851	-0.192238	0.178632	0.281853	0.162026	0.251133	0.518809	-0.0222183	0.300262	0.941013	0.369372
2548096	T	C	0.680791	-0.202619	0.140702	0.149851	-0.192238	0.178632	0.281853	0.162026	0.251133	0.518809	-0.0222183	0.300262	0.941013	0.369372
2548153	G	A	0.680791	-0.202619	0.140702	0.149851	-0.192238	0.178632	0.281853	0.162026	0.251133	0.518809	-0.0222183	0.300262	0.941013	0.369372
2548381	G	A	0.679849	-0.209631	0.140768	0.136435	-0.191891	0.178635	0.282727	0.172732	0.250343	0.490207	-0.039998	0.300558	0.894131	0.349917
2548382	G	C	0.679849	-0.209631	0.140768	0.136435	-0.191891	0.178635	0.282727	0.172732	0.250343	0.490207	-0.039998	0.300558	0.894131	0.349917
2548903	T	G	0.863465	-0.284971	0.197352	0.148746	-0.199613	0.234023	0.393679	0.409315	0.383192	0.285442	-0.294843	0.411459	0.473633	0.285725
2549518	T	C	0.680791	-0.202619	0.140702	0.149851	-0.192238	0.178632	0.281853	0.162026	0.251133	0.518809	-0.0222183	0.300262	0.941013	0.369372
2549878	G	T	0.680791	-0.202619	0.140702	0.149851	-0.192238	0.178632	0.281853	0.162026	0.251133	0.518809	-0.0222183	0.300262	0.941013	0.369372
2549919	G	T	0.679849	-0.209631	0.140768	0.136435	-0.191891	0.178635	0.282727	0.172732	0.250343	0.490207	-0.039998	0.300558	0.894131	0.349917
2550028	T	C	0.680791	-0.202619	0.140702	0.149851	-0.192238	0.178632	0.281853	0.162026	0.251133	0.518809	-0.0222183	0.300262	0.941013	0.369372
2550032	C	T	0.680791	-0.202619	0.140702	0.149851	-0.192238	0.178632	0.281853	0.162026	0.251133	0.518809	-0.0222183	0.300262	0.941013	0.369372
2550368	A	G	0.680791	-0.202619	0.140702	0.149851	-0.192238	0.178632	0.281853	0.162026	0.251133	0.518809	-0.0222183	0.300262	0.941013	0.369372
2550393	T	A	0.730697	-0.157351	0.145725	0.280241	-0.206246	0.188334	0.273468	0.0452944	0.275174	0.869257	0.137365	0.31716	0.664936	0.488602
2550825	A	T	0.680791	-0.202619	0.140702	0.149851	-0.192238	0.178632	0.281853	0.162026	0.251133	0.518809	-0.0222183	0.300262	0.941013	0.369372
2551569	A	G	0.687382	-0.188074	0.140157	0.179634	-0.130952	0.178691	0.463655	0.249472	0.253659	0.325364	-0.149225	0.30311	0.622499	0.376206
2555246	T	C	0.819209	-0.0235554	0.179341	0.895503	-0.0234901	0.215204	0.913082	0.155579	0.332391	0.639742	-0.00615363	0.361265	0.98641	0.767869
2556537	T	C	0.836158	-0.162961	0.186014	0.380993	-0.138177	0.220815	0.531472	0.22388	0.34277	0.51366	-0.0851	0.369032	0.817623	0.580355
2575583	A	C	0.471751	-0.00717469	0.132902	0.956947	-0.0418493	0.165266	0.800095	0.123197	0.19372	0.524805	0.0626758	0.282517	0.824433	0.755409
2576918	A	G	0.515066	0.037469	0.132241	0.776917	-0.0531244	0.167429	0.75102	0.0338936	0.204084	0.868096	0.222899	0.285065	0.434261	0.62158
2576975	G	C	0.506591	0.0517718	0.134277	0.699823	-0.0685974	0.169005	0.684824	-0.00825149	0.203945	0.967727	0.30235	0.284223	0.28743	0.505378
2577307	G	T	0.508475	0.0331822	0.133506	0.803713	-0.0783702	0.168401	0.641661	0.00359862	0.204119	0.985934	0.284085	0.286353	0.321159	0.545391
2577887	A	G	0.506591	0.0298764	0.132508	0.821614	-0.0747801	0.16839	0.656978	0.018102	0.201908	0.928561	0.258728	0.283222	0.360972	0.577675
2577959	A	G	0.509416	0.0380664	0.132235	0.773446	-0.0690527	0.167718	0.680545	0.012324	0.202217	0.951404	0.267974	0.283162	0.343963	0.560341
2578075	C	T	0.509416	0.0380664	0.132235	0.773446	-0.0690527	0.167718	0.680545	0.012324	0.202217	0.951404	0.267974	0.283162	0.343963	0.560341
2579099	A	G	0.509416	0.0380664	0.132235	0.773446	-0.0690527	0.167718	0.680545	0.012324	0.202217	0.951404	0.267974	0.283162	0.343963	0.560341
2579132	A	G	0.509416	0.0380664	0.132235	0.773446	-0.0690527	0.167718	0.680545	0.012324	0.202217	0.951404	0.267974	0.283162	0.343963	0.560341
2579405	A	G	0.507533	0.0404763	0.132232	0.759528	-0.0579961	0.168355	0.73048	0.0256765	0.202179	0.898941	0.24186	0.283832	0.394144	0.594254
2579489	A	G	0.507533	0.0404763	0.132232	0.759528	-0.0579961	0.168355	0.73048	0.0256765	0.202179	0.898941	0.24186	0.283832	0.394144	0.594254
2579873	T	C	0.510358	-0.00465094	0.132332	0.971963	-0.088841	0.167389	0.595596	0.0467187	0.20051	0.815762	0.208901	0.282335	0.459357	0.642207
2580199	A	G	0.512241	-0.0405688	0.13253	0.759521	-0.154509	0.16624	0.352665	0.00919076	0.201036	0.963536	0.287056	0.278911	0.303384	0.505772
2580294	C	T	0.511299	0.00102308	0.13257	0.993843	-0.0962541	0.167496	0.565519	0.0149631	0.201636	0.940845	0.247993	0.284232	0.382935	0.630775
2608995	A	G	0.777778	0.105827	0.158951	0.505549	-0.0261206	0.202193	0.89721	-0.166767	0.319671	0.601892	0.377717	0.35042	0.281079	0.456524
2624604	T	C	0.957627	0.152231	0.333138	0.6477	0.248189	0.402276	0.537259	0.443358	0.731229	0.544303	-0.312887	0.739012	0.672014	0.716158
2625304	G	A	0.777778	0.243264	0.165672	0.142009	0.161418	0.212682	0.447873	-0.0319734	0.303988	0.916233	0.232883	0.344544	0.499093	0.291476
2633946	T	C	0.990584	-0.248585	0.66736	0.709527	0.00911878	0.709984	0.989753	14.1943	535.412	0.97885	-14.0641	535.412	0.979044	0.414153
2642862	C	T	0.918079	0.0194246	0.243575	0.936438	0.0340288	0.313224	0.913488	0.1418	0.478772	0.767097	-0.00165724	0.495183	0.99733	0.805964
2644630	T	C	0.714689	0.0339352	0.144525	0.81436	0.316398	0.182408	0.0828188	0.738935	0.26679	0.00561037	-0.836156	0.311778	0.00732072	0.0398747
2644839	G	A	0.870057	0.0782441	0.192468	0.684353	-0.00674615	0.250488	0.978514	-0.030705	0.355998	0.931267	0.205667	0.396685	0.604135	0.708181
2644880	G	A	0.715631	0.0499026	0.145136	0.730972	0.313565	0.182358	0.0855224	0.703845	0.266324	0.00822198	-0.787415	0.310642	0.0112511	0.0558661
2645451	A	G	0.918079	0.0785144	0.244209	0.747828	0.132588	0.315028	0.673845	0.233964	0.480092	0.626023	-0.0991275	0.496306	0.841691	0.765806
2647120	C	T	0.872881	0.0284136	0.19484	0.884055	-0.0752713	0.251746	0.764942	-0.0726061	0.361372	0.840762	0.255471	0.401723	0.524817	0.709256
2647538	T	A	0.806026	0.0881468	0.163831	0.590553	0.309359	0.209088	0.13899	0.657971	0.324496	0.0425937	-0.631406	0.352454	0.0732199	0.215246
2649537	A	G	0.872881	0.0284136	0.19484	0.884055	-0.0752713	0.251746	0.764942	-0.0726061	0.361372	0.840762	0.255471	0.401723	0.524817	0.709256
2670633	A	G	0.87759	0.221362	0.202317	0.273896	0.471274	0.270389	0.0813431	0.681536	0.397246	0.0862253	-0.615313	0.417842	0.140859	0.227373
2677953	T	C	0.859699	-0.38189	0.184215	0.0381665	-0.332463	0.235456	0.157952	0.232787	0.368615	0.527702	-0.121806	0.401127	0.761387	0.154068
2678278	A	C	0.841808	-0.264728	0.177319	0.135451	-0.299706	0.224437	0.181756	0.0291274	0.34721	0.933144	0.118592	0.378134	0.753806	0.369787
2679676	A	G	0.861582	-0.393599	0.188881	0.0371743	-0.379255	0.235285	0.106984	0.150371	0.365561	0.680821	-0.0250993	0.39623	0.949492	0.158335
2680024	C	T	0.678908	-0.346233	0.138056	0.0121448	-0.327227	0.176502	0.0637443	0.171396	0.240753	0.476516	-0.050279	0.292817	0.863667	0.0623849
2680088	T	G	0.733522	0.0286857	0.15061	0.848946	-0.0926543	0.183337	0.613295	-0.126348	0.276742	0.647989	0.35265	0.316441	0.265097	0.525155
2680732	T	C	0.912429	-0.0382339	0.230923	0.868495	-0.0225676	0.279014	0.935535	0.204343	0.476313	0.667916	-0.0707906	0.499526	0.887305	0.796569
2681658	T	C	0.874765	0.0845108	0.207627	0.683985	0.00652829	0.25722	0.979752	-0.0647813	0.389445	0.867887	0.238195	0.418293	0.569055	0.68533
2707632	C	T	0.950094	0.505273	0.313389	0.1069	0.420837	0.349585	0.22866	-0.190594	0.73658	0.795824	0.327823	0.742756	0.658952	0.291848
2709932	T	C	0.950094	0.505273	0.313389	0.1069	0.420837	0.349585	0.22866	-0.190594	0.73658	0.795824	0.327823	0.742756	0.658952	0.291848
2712155	G	A	0.956685	0.660639	0.343585	0.0545073	0.518695	0.37167	0.16284	-0.572656	0.914488	0.531181	0.705491	0.916453	0.441415	0.148962
2731431	T	C	0.952919	0.515982	0.313618	0.0999165	0.472997	0.349719	0.176214	0.0125615	0.750113	0.986639	0.111606	0.75527	0.882525	0.311066
2774052	C	A	0.843691	0.02159	0.178633	0.9038	0.123208	0.225209	0.584322	0.392784	0.371493	0.290369	-0.300806	0.406979	0.459834	0.675843
2776087	C	A	0.912429	-0.608509	0.235575	0.0097924	-0.558801	0.293263	0.0567205	0.266057	0.470106	0.571428	-0.140895	0.49645	0.776559	0.050756
2777334	G	A	0.912429	-0.608509	0.235575	0.0097924	-0.558801	0.293263	0.0567205	0.266057	0.470106	0.571428	-0.140895	0.49645	0.776559	0.050756
2777955	G	A	0.912429	-0.608509	0.235575	0.0097924	-0.558801	0.293263	0.0567205	0.266057	0.470106	0.571428	-0.140895	0.49645	0.776559	0.050756
2777972	C	T	0.912429	-0.608509	0.235575	0.0097924	-0.558801	0.293263	0.0567205	0.266057	0.470106	0.571428	-0.140895	0.49645	0.776559	0.050756
2779882	T	C	0.912429	-0.602434	0.238807	0.0116464	-0.519466	0.301619	0.0850228	0.342115	0.472656	0.46918	-0.224292	0.498217	0.652574	0.0549012
2779940	C	G	0.916196	-0.636292	0.242902	0.00880478	-0.57752	0.305774	0.0589299	0.301728	0.486229	0.534897	-0.17193	0.510505	0.736281	0.0435377
2787925	G	A	0.847458	-0.108859	0.179083	0.543273	0.0100265	0.218294	0.963365	0.445816	0.360507	0.216222	-0.361501	0.387631	0.351032	0.535803
2788064	T	C	0.848399	-0.0960089	0.18071	0.595219	0.0338079	0.22154	0.878711	0.466546	0.362482	0.198064	-0.38525	0.389411	0.322508	0.531616
2788774	A	G	0.852166	-0.099119	0.18	0.581866	0.0116599	0.220026	0.957737	0.424483	0.363105	0.242389	-0.335121	0.390005	0.39019	0.574979
2789932	A	G	0.851224	-0.109166	0.179625	0.543357	0.0119787	0.220024	0.956582	0.447583	0.362028	0.21634	-0.363536	0.389476	0.350615	0.535634
2791344	G	A	0.93597	-0.396491	0.261851	0.129979	-0.323703	0.322028	0.314801	0.322855	0.52681	0.539976	-0.202883	0.547962	0.711197	0.343115
2791683	A	G	0.854991	-0.120859	0.182361	0.507495	-0.0114404	0.222496	0.958992	0.414417	0.366766	0.258509	-0.325856	0.395788	0.410332	0.563281
2791938	A	T	0.951977	-0.733803	0.307626	0.0170619	-0.777133	0.379069	0.0403536	-0.0180001	0.620917	0.976873	0.153036	0.639738	0.810937	0.0825654
2793939	T	C	0.821092	-0.122785	0.169741	0.469456	-0.0244563	0.210517	0.907516	0.348568	0.320001	0.276034	-0.26471	0.355457	0.456452	0.574695
2814525	T	C	0.863465	0.0209911	0.186235	0.910258	0.273722	0.224471	0.22269	0.971793	0.40172	0.0155599	-0.947657	0.425509	0.0259397	0.109219
2818875	A	G	0.557439	0.157831	0.134697	0.241297	0.109894	0.164641	0.504469	0.0596677	0.213429	0.779809	0.138073	0.295314	0.640109	0.476874
2819634	A	G	0.693974	0.184226	0.143761	0.200028	-0.0579385	0.178806	0.745915	-0.350638	0.259806	0.17714	0.732023	0.323695	0.023731	0.0496027
2820274	C	T	0.631827	0.0739756	0.132926	0.577858	-0.121465	0.17004	0.475022	-0.19345	0.229364	0.398994	0.55805	0.302574	0.0651335	0.194818
2820878	A	G	0.670433	0.126545	0.137225	0.35644	-0.0742472	0.175823	0.672819	-0.236946	0.250322	0.34386	0.585327	0.319847	0.0672463	0.156898
2842830	T	C	0.704331	0.0216601	0.147743	0.883443	0.181923	0.175897	0.301017	0.532899	0.265624	0.0448331	-0.537663	0.30558	0.0784954	0.251571
2856192	C	T	0.787194	-0.148859	0.161526	0.356748	-0.158009	0.199799	0.429037	0.096786	0.304611	0.750685	0.045953	0.337526	0.891706	0.625846
2863563	G	T	0.817326	0.155819	0.168401	0.354815	0.185483	0.214018	0.386123	0.210996	0.326412	0.518014	-0.0926529	0.364938	0.799583	0.60474
2864295	C	T	0.816384	0.167009	0.16838	0.321267	0.184876	0.213975	0.387583	0.183894	0.325202	0.571751	-0.0591656	0.363184	0.870591	0.585754
2954557	T	C	0.66855	-0.0582738	0.139088	0.675237	0.0451666	0.171036	0.791721	0.326273	0.235594	0.166083	-0.283928	0.282199	0.314356	0.545658
2954602	T	C	0.926554	-0.0635473	0.252653	0.801412	-0.217527	0.302787	0.472502	-0.359504	0.553844	0.516269	0.535466	0.575294	0.351973	0.595472
2955802	C	T	0.93032	-0.0779966	0.257241	0.761734	-0.2931	0.308403	0.34192	-0.563501	0.570092	0.322937	0.751142	0.59072	0.203526	0.443661
2957213	A	G	0.835217	-0.0256329	0.171244	0.881012	0.0216069	0.213757	0.919485	0.248145	0.341317	0.467212	-0.132257	0.375704	0.72482	0.77604
2958584	T	C	0.841808	-0.0384048	0.17619	0.82745	0.0264759	0.223696	0.905785	0.280292	0.350127	0.423397	-0.170007	0.383822	0.657815	0.753847
2959513	T	C	0.841808	-0.0384048	0.17619	0.82745	0.0264759	0.223696	0.905785	0.280292	0.350127	0.423397	-0.170007	0.383822	0.657815	0.753847
2959974	C	T	0.841808	-0.0384048	0.17619	0.82745	0.0264759	0.223696	0.905785	0.280292	0.350127	0.423397	-0.170007	0.383822	0.657815	0.753847
2961042	G	T	0.841808	-0.0384048	0.17619	0.82745	0.0264759	0.223696	0.905785	0.280292	0.350127	0.423397	-0.170007	0.383822	0.657815	0.753847
2961069	C	T	0.887006	-0.0151645	0.210755	0.942639	-0.114194	0.251305	0.649539	-0.138199	0.435677	0.751087	0.312934	0.463999	0.500039	0.698925
2961142	C	G	0.887947	-0.00552719	0.211288	0.97913	-0.114376	0.251289	0.648996	-0.171898	0.439341	0.695602	0.350439	0.468011	0.453988	0.675902
2962267	G	T	0.891714	-0.0497505	0.215922	0.817774	-0.143727	0.257709	0.577042	-0.126351	0.446963	0.777416	0.299299	0.476224	0.529687	0.700259
2981772	A	G	0.579096	-0.24716	0.134159	0.0654337	-0.187283	0.172706	0.278187	0.169512	0.21382	0.427907	-0.116467	0.27482	0.671716	0.250821
2989582	T	G	0.784369	-0.00206392	0.15675	0.989495	-0.132517	0.198145	0.503629	-0.157877	0.295611	0.593294	0.395037	0.344422	0.251401	0.515769
3015865	T	C	0.62241	0.400926	0.136304	0.00326714	0.267073	0.171588	0.119593	-0.0910922	0.231554	0.694028	0.36065	0.283061	0.202625	0.00958903
3015898	T	A	0.621469	0.405442	0.136382	0.00295051	0.274023	0.171803	0.110717	-0.086557	0.231632	0.70864	0.353457	0.283251	0.212083	0.00905983
3016057	G	A	0.88983	-0.197516	0.212641	0.352955	0.0247567	0.273186	0.927793	0.664639	0.418832	0.112538	-0.582964	0.437894	0.183093	0.302379
3035613	C	T	0.501883	-0.135952	0.129591	0.294139	-0.0875337	0.159906	0.584099	0.181733	0.194331	0.349699	-0.112252	0.271682	0.679478	0.558101
3035710	A	G	0.501883	-0.135952	0.129591	0.294139	-0.0875337	0.159906	0.584099	0.181733	0.194331	0.349699	-0.112252	0.271682	0.679478	0.558101
3035738	A	G	0.502825	-0.143047	0.129304	0.268602	-0.0982425	0.159416	0.537721	0.175661	0.194398	0.366198	-0.101675	0.271424	0.707959	0.541915
3035769	G	A	0.501883	-0.135952	0.129591	0.294139	-0.0875337	0.159906	0.584099	0.181733	0.194331	0.349699	-0.112252	0.271682	0.679478	0.558101
3035894	C	T	0.507533	-0.140541	0.130189	0.28036	-0.0930559	0.160605	0.562313	0.179514	0.194455	0.355923	-0.108624	0.271539	0.689134	0.548533
3036770	A	G	0.784369	-0.207403	0.15659	0.185339	-0.16153	0.197618	0.413708	0.275338	0.294933	0.35053	-0.138312	0.332908	0.677802	0.343153
3245852	G	A	0.766478	-0.273539	0.151623	0.0712206	-0.127608	0.192472	0.507336	0.478326	0.291079	0.100324	-0.41114	0.331977	0.215545	0.103711
3252135	C	A	0.509416	0.126662	0.131908	0.336939	0.152092	0.16931	0.369023	0.198764	0.198999	0.317882	-0.0718189	0.270932	0.790948	0.513268
3264487	C	T	0.672316	-0.0306025	0.142089	0.829475	-0.133489	0.179462	0.45698	-0.0288519	0.250517	0.908311	0.279758	0.299332	0.349991	0.519357
3264502	C	G	0.680791	0.00712879	0.141747	0.959889	-0.0780558	0.181367	0.666924	0.00910421	0.253542	0.971356	0.224201	0.304231	0.461157	0.596239
3264527	C	T	0.671375	-0.0249906	0.141641	0.859951	-0.123966	0.178518	0.48742	-0.0219509	0.250003	0.930034	0.270048	0.298709	0.36597	0.533258
3264582	A	G	0.677025	-0.0142095	0.142339	0.920481	-0.110908	0.181167	0.540412	-0.0134861	0.252741	0.957446	0.256999	0.302603	0.395718	0.556741
3266560	C	T	0.804143	0.127707	0.162872	0.432985	0.217567	0.213842	0.308952	0.332041	0.310834	0.285418	-0.205047	0.349728	0.55767	0.494568
3267020	C	T	0.806968	0.122316	0.165195	0.459035	0.177686	0.216142	0.411032	0.25608	0.3107	0.409825	-0.106695	0.350223	0.760633	0.550695
3267536	G	A	0.80791	0.131611	0.166367	0.428895	0.192013	0.217015	0.376268	0.266431	0.309957	0.390024	-0.119399	0.349264	0.732456	0.529084
3267557	C	G	0.80791	0.131611	0.166367	0.428895	0.192013	0.217015	0.376268	0.266431	0.309957	0.390024	-0.119399	0.349264	0.732456	0.529084
3267615	C	G	0.80791	0.131611	0.166367	0.428895	0.192013	0.217015	0.376268	0.266431	0.309957	0.390024	-0.119399	0.349264	0.732456	0.529084
3267618	T	C	0.80791	0.131611	0.166367	0.428895	0.192013	0.217015	0.376268	0.266431	0.309957	0.390024	-0.119399	0.349264	0.732456	0.529084
3267710	T	C	0.80791	0.131611	0.166367	0.428895	0.192013	0.217015	0.376268	0.266431	0.309957	0.390024	-0.119399	0.349264	0.732456	0.529084
3268242	G	A	0.806968	0.122316	0.165195	0.459035	0.177686	0.216142	0.411032	0.25608	0.3107	0.409825	-0.106695	0.350223	0.760633	0.550695
3268273	G	A	0.804143	0.101636	0.164693	0.537153	0.141332	0.21393	0.508839	0.224384	0.308854	0.467528	-0.0680307	0.347868	0.844951	0.601124
3268457	C	T	0.814501	0.11917	0.16715	0.475875	0.102088	0.216977	0.637996	0.103692	0.316273	0.743021	0.087704	0.353121	0.80385	0.559394
3268483	C	T	0.804143	0.101636	0.164693	0.537153	0.141332	0.21393	0.508839	0.224384	0.308854	0.467528	-0.0680307	0.347868	0.844951	0.601124
3268577	C	G	0.804143	0.101636	0.164693	0.537153	0.141332	0.21393	0.508839	0.224384	0.308854	0.467528	-0.0680307	0.347868	0.844951	0.601124
3268641	T	C	0.804143	0.101636	0.164693	0.537153	0.141332	0.21393	0.508839	0.224384	0.308854	0.467528	-0.0680307	0.347868	0.844951	0.601124
3268719	C	G	0.804143	0.101636	0.164693	0.537153	0.141332	0.21393	0.508839	0.224384	0.308854	0.467528	-0.0680307	0.347868	0.844951	0.601124
3268779	C	G	0.805085	0.120969	0.164925	0.463265	0.173802	0.214988	0.418845	0.252045	0.309579	0.415556	-0.102098	0.349015	0.76988	0.555286
3268796	C	T	0.805085	0.120969	0.164925	0.463265	0.173802	0.214988	0.418845	0.252045	0.309579	0.415556	-0.102098	0.349015	0.76988	0.555286
3269147	G	A	0.80226	0.118666	0.163048	0.466737	0.174572	0.214766	0.416306	0.255057	0.310675	0.411659	-0.104466	0.350515	0.765676	0.552721
3270510	G	C	0.806026	0.162466	0.164335	0.322844	0.262319	0.215642	0.223813	0.347536	0.309448	0.261403	-0.220551	0.34882	0.527207	0.41074
3276690	A	G	0.916196	0.114269	0.240087	0.634112	0.390077	0.310147	0.208494	0.850127	0.498674	0.0882363	-0.744916	0.518558	0.150856	0.298091
3312592	A	G	0.782486	0.361787	0.16294	0.026394	0.356338	0.203851	0.0804585	0.152362	0.298951	0.610292	0.0123453	0.339434	0.970987	0.0972257
3313021	T	C	0.93597	0.553345	0.272678	0.042428	0.359661	0.327697	0.272405	-0.420036	0.601819	0.485213	0.60199	0.611883	0.325198	0.0891109
3320151	T	C	0.758945	-0.0325625	0.156192	0.834856	-0.0206068	0.192398	0.914706	0.213763	0.294471	0.467887	-0.0615312	0.331591	0.852787	0.694817
3330536	T	A	0.461394	0.121034	0.13058	0.353983	0.273588	0.166959	0.101284	0.370194	0.199092	0.0629682	-0.441541	0.29828	0.138796	0.22096
3331372	G	A	0.479284	0.158378	0.130538	0.225028	0.285695	0.166456	0.0861	0.347933	0.204517	0.0888974	-0.379842	0.298708	0.203511	0.22258
3331603	T	C	0.479284	0.158378	0.130538	0.225028	0.285695	0.166456	0.0861	0.347933	0.204517	0.0888974	-0.379842	0.298708	0.203511	0.22258
3331729	A	G	0.479284	0.139515	0.130369	0.284548	0.240799	0.1664	0.147867	0.307401	0.202328	0.128681	-0.30064	0.296949	0.311334	0.324442
3332106	A	T	0.480226	0.130687	0.130027	0.314859	0.242276	0.166422	0.14545	0.322012	0.202565	0.11191	-0.329612	0.295633	0.264878	0.314621
3332111	T	C	0.480226	0.130687	0.130027	0.314859	0.242276	0.166422	0.14545	0.322012	0.202565	0.11191	-0.329612	0.295633	0.264878	0.314621
3332280	T	G	0.479284	0.121798	0.12971	0.347729	0.243529	0.166446	0.143438	0.332955	0.201252	0.0980428	-0.353309	0.294557	0.23035	0.303971
3332314	G	A	0.479284	0.121798	0.12971	0.347729	0.243529	0.166446	0.143438	0.332955	0.201252	0.0980428	-0.353309	0.294557	0.23035	0.303971
3332344	G	A	0.467985	0.0897836	0.129299	0.487438	0.243229	0.16661	0.144326	0.366118	0.198127	0.0646178	-0.430452	0.295015	0.144541	0.263742
3332623	C	T	0.479284	0.121798	0.12971	0.347729	0.243529	0.166446	0.143438	0.332955	0.201252	0.0980428	-0.353309	0.294557	0.23035	0.303971
3333876	G	A	0.568738	0.125689	0.131432	0.338916	0.224823	0.165822	0.17516	0.328462	0.217582	0.131145	-0.289384	0.287002	0.31331	0.355654
3333948	C	G	0.550848	-0.142143	0.130223	0.275038	-0.254408	0.165541	0.124336	-0.0120135	0.215136	0.955468	0.320279	0.291734	0.27227	0.288729
3334247	C	A	0.477401	0.150513	0.129772	0.246119	0.290779	0.166264	0.0803086	0.359723	0.201892	0.0747885	-0.404258	0.294233	0.169461	0.206716
3334743	C	T	0.486817	0.204432	0.131058	0.118795	0.349665	0.168415	0.0378745	0.366426	0.203612	0.0719187	-0.408286	0.293041	0.163536	0.125841
3337786	T	C	0.485876	0.128374	0.12891	0.319328	0.262665	0.165707	0.112939	0.356021	0.204286	0.0813756	-0.390457	0.295328	0.18613	0.255514
3338039	A	G	0.485876	0.128374	0.12891	0.319328	0.262665	0.165707	0.112939	0.356021	0.204286	0.0813756	-0.390457	0.295328	0.18613	0.255514
3346308	G	C	0.839925	-0.0113179	0.175064	0.948453	-0.0291209	0.219821	0.894608	0.116103	0.342002	0.734246	0.0579822	0.376836	0.877715	0.713084
3348528	T	C	0.839925	-0.0113179	0.175064	0.948453	-0.0291209	0.219821	0.894608	0.116103	0.342002	0.734246	0.0579822	0.376836	0.877715	0.713084
3349908	G	A	0.487759	-0.0532365	0.129465	0.680923	-0.0572069	0.163437	0.726321	0.14882	0.190016	0.43351	0.0284182	0.273818	0.91734	0.686133
3350030	G	A	0.488701	-0.0573481	0.129291	0.657361	-0.0633224	0.163096	0.697829	0.145649	0.190066	0.443492	0.0346441	0.273587	0.899234	0.679615
3350185	C	T	0.488701	-0.0573481	0.129291	0.657361	-0.0633224	0.163096	0.697829	0.145649	0.190066	0.443492	0.0346441	0.273587	0.899234	0.679615
3350701	T	C	0.487759	-0.0666622	0.129556	0.606873	-0.0788247	0.163602	0.629941	0.138099	0.189976	0.46727	0.0504733	0.273935	0.853815	0.660988
3351538	A	G	0.506591	-0.0980166	0.129317	0.448477	-0.138589	0.165376	0.402018	0.0961464	0.194693	0.621423	0.130854	0.277971	0.637821	0.562346
3351726	T	C	0.488701	-0.0771441	0.12925	0.550602	-0.0959276	0.163609	0.55766	0.129262	0.190211	0.496777	0.0685596	0.274616	0.802853	0.63589
3352636	A	G	0.890772	0.17753	0.213561	0.405814	0.0389146	0.282639	0.890491	-0.145742	0.446238	0.743969	0.341425	0.467919	0.465594	0.466207
3352837	C	T	0.488701	-0.0578137	0.129286	0.654747	-0.0653892	0.163691	0.689549	0.1447	0.190101	0.446552	0.0372047	0.27465	0.892247	0.677581
3353527	G	A	0.488701	-0.0578137	0.129286	0.654747	-0.0653892	0.163691	0.689549	0.1447	0.190101	0.446552	0.0372047	0.27465	0.892247	0.677581
3353709	T	C	0.507533	-0.0891208	0.129069	0.489885	-0.125063	0.165485	0.449806	0.10321	0.19482	0.596271	0.117524	0.278673	0.673224	0.589737
3353884	A	G	0.488701	-0.0578137	0.129286	0.654747	-0.0653892	0.163691	0.689549	0.1447	0.190101	0.446552	0.0372047	0.27465	0.892247	0.677581
3353990	T	C	0.488701	-0.0578137	0.129286	0.654747	-0.0653892	0.163691	0.689549	0.1447	0.190101	0.446552	0.0372047	0.27465	0.892247	0.677581
3363137	A	G	0.706215	0.00146836	0.146509	0.992004	0.14126	0.178973	0.429947	0.483089	0.268735	0.072234	-0.441487	0.315471	0.161677	0.345384
3363158	C	T	0.706215	0.00146836	0.146509	0.992004	0.14126	0.178973	0.429947	0.483089	0.268735	0.072234	-0.441487	0.315471	0.161677	0.345384
3363285	G	A	0.705273	0.00692231	0.146537	0.962323	0.148945	0.178745	0.404686	0.488483	0.26863	0.0689999	-0.44874	0.315043	0.154338	0.335591
3363841	T	C	0.704331	0.000922746	0.146621	0.994979	0.139677	0.178592	0.434156	0.481702	0.268444	0.072746	-0.438974	0.314577	0.162883	0.346955
3364062	A	G	0.704331	0.000922746	0.146621	0.994979	0.139677	0.178592	0.434156	0.481702	0.268444	0.072746	-0.438974	0.314577	0.162883	0.346955
3364882	G	A	0.710923	0.0116713	0.146015	0.936291	0.19536	0.179178	0.275575	0.584172	0.272525	0.0320686	-0.57447	0.31726	0.0701834	0.197965
3365340	G	T	0.704331	0.000922746	0.146621	0.994979	0.139677	0.178592	0.434156	0.481702	0.268444	0.072746	-0.438974	0.314577	0.162883	0.346955
3366194	A	C	0.704331	0.000922746	0.146621	0.994979	0.139677	0.178592	0.434156	0.481702	0.268444	0.072746	-0.438974	0.314577	0.162883	0.346955
3366390	T	C	0.805085	0.0957065	0.174157	0.582635	0.152979	0.220566	0.487948	0.314521	0.329801	0.340252	-0.1838	0.353718	0.603327	0.606111
3366819	C	T	0.637477	-0.14101	0.132991	0.289006	-0.221674	0.165527	0.180506	0.0106196	0.219188	0.961358	0.251703	0.285292	0.377634	0.369024
3367135	T	C	0.705273	-0.00471212	0.14661	0.97436	0.131586	0.17885	0.461891	0.475931	0.268498	0.0763002	-0.431304	0.315015	0.170951	0.356887
3367318	T	C	0.705273	-0.00471212	0.14661	0.97436	0.131586	0.17885	0.461891	0.475931	0.268498	0.0763002	-0.431304	0.315015	0.170951	0.356887
3367764	T	A	0.707156	-0.0258002	0.146481	0.860189	0.110151	0.178514	0.537204	0.477685	0.269969	0.0768258	-0.431388	0.316008	0.172216	0.353307
3367869	C	T	0.705273	-0.00471212	0.14661	0.97436	0.131586	0.17885	0.461891	0.475931	0.268498	0.0763002	-0.431304	0.315015	0.170951	0.356887
3368228	C	T	0.704331	-0.0147026	0.145982	0.919777	0.113403	0.177659	0.523267	0.462205	0.267449	0.0839523	-0.412969	0.31418	0.1887	0.376456
3369270	T	C	0.675141	0.00454486	0.140749	0.97424	0.114828	0.173407	0.507852	0.40254	0.254766	0.114098	-0.345603	0.306204	0.259038	0.45335
3369509	G	T	0.664783	-0.063906	0.140319	0.648797	0.0868636	0.173897	0.617418	0.4999	0.252023	0.0473065	-0.46335	0.305623	0.129499	0.237131
3402520	T	C	0.487759	0.0991534	0.130526	0.447466	0.14389	0.163633	0.379214	0.230758	0.190011	0.224578	-0.0760405	0.27045	0.778586	0.467452
3418794	G	C	0.656309	0.183832	0.142259	0.196278	0.391976	0.180917	0.0302647	0.545002	0.2416	0.0240832	-0.526738	0.292666	0.0718934	0.0774177
3419149	C	T	0.656309	0.170447	0.142679	0.232237	0.371024	0.181095	0.0404839	0.530256	0.241494	0.0281111	-0.504504	0.292229	0.0842754	0.0971322
3433201	T	G	0.823917	0.132615	0.174525	0.447334	0.101195	0.216114	0.639607	0.0954982	0.341382	0.779677	0.109262	0.374678	0.770579	0.495331
3433318	G	T	0.821092	0.117884	0.173879	0.497795	0.101877	0.216094	0.637323	0.12934	0.337068	0.701186	0.0698788	0.371403	0.85076	0.524642
3433340	G	T	0.821092	0.117884	0.173879	0.497795	0.101877	0.216094	0.637323	0.12934	0.337068	0.701186	0.0698788	0.371403	0.85076	0.524642
3433347	C	T	0.821092	0.117884	0.173879	0.497795	0.101877	0.216094	0.637323	0.12934	0.337068	0.701186	0.0698788	0.371403	0.85076	0.524642
3433846	T	G	0.821092	0.117884	0.173879	0.497795	0.101877	0.216094	0.637323	0.12934	0.337068	0.701186	0.0698788	0.371403	0.85076	0.524642
3433890	A	T	0.821092	0.117884	0.173879	0.497795	0.101877	0.216094	0.637323	0.12934	0.337068	0.701186	0.0698788	0.371403	0.85076	0.524642
3433925	G	T	0.821092	0.117884	0.173879	0.497795	0.101877	0.216094	0.637323	0.12934	0.337068	0.701186	0.0698788	0.371403	0.85076	0.524642
3434242	A	G	0.821092	0.117884	0.173879	0.497795	0.101877	0.216094	0.637323	0.12934	0.337068	0.701186	0.0698788	0.371403	0.85076	0.524642
3434495	C	T	0.820151	0.111238	0.173789	0.522123	0.10232	0.216088	0.635847	0.146145	0.335875	0.663478	0.0493257	0.369932	0.893927	0.538483
3483442	A	T	0.549906	-0.278239	0.132968	0.0363907	-0.359598	0.169438	0.0338121	0.0759682	0.202617	0.707709	0.205175	0.268728	0.445163	0.0809905
3483864	T	C	0.549906	-0.278239	0.132968	0.0363907	-0.359598	0.169438	0.0338121	0.0759682	0.202617	0.707709	0.205175	0.268728	0.445163	0.0809905
3484398	A	G	0.75612	-0.052324	0.150952	0.728872	0.0473332	0.185175	0.79825	0.424698	0.291396	0.144989	-0.310327	0.327049	0.342687	0.438742
3484797	T	C	0.729755	-0.0564139	0.144699	0.696633	0.110224	0.182124	0.545039	0.52134	0.274138	0.0572045	-0.456536	0.313541	0.145374	0.269116
3484841	A	T	0.719397	-0.0556075	0.144967	0.701285	0.076037	0.181612	0.675451	0.450188	0.269	0.0942172	-0.364283	0.309744	0.239564	0.362581
3485134	T	C	0.718456	-0.0703637	0.145036	0.627573	0.0755601	0.181645	0.677428	0.47816	0.268349	0.0747726	-0.403557	0.309025	0.191586	0.307958
3485295	G	A	0.72693	0.388326	0.146464	0.00801718	0.341718	0.18678	0.0673216	0.0963944	0.258073	0.708765	0.115695	0.297605	0.697458	0.0298416
3485304	T	C	0.719397	-0.0556075	0.144967	0.701285	0.076037	0.181612	0.675451	0.450188	0.269	0.0942172	-0.364283	0.309744	0.239564	0.362581
3485311	T	C	0.717514	-0.0767645	0.14452	0.595301	0.0779211	0.181649	0.667949	0.491086	0.268495	0.0673949	-0.42449	0.310908	0.17215	0.284341
3485431	C	T	0.717514	-0.0767645	0.14452	0.595301	0.0779211	0.181649	0.667949	0.491086	0.268495	0.0673949	-0.42449	0.310908	0.17215	0.284341
3485486	C	T	0.716572	-0.0916536	0.143943	0.524297	0.0554651	0.181259	0.759605	0.474329	0.269119	0.0779805	-0.402037	0.311702	0.197115	0.295072
3485564	C	G	0.719397	-0.0556075	0.144967	0.701285	0.076037	0.181612	0.675451	0.450188	0.269	0.0942172	-0.364283	0.309744	0.239564	0.362581
3485964	C	T	0.719397	-0.0556075	0.144967	0.701285	0.076037	0.181612	0.675451	0.450188	0.269	0.0942172	-0.364283	0.309744	0.239564	0.362581
3486003	C	T	0.719397	-0.0556075	0.144967	0.701285	0.076037	0.181612	0.675451	0.450188	0.269	0.0942172	-0.364283	0.309744	0.239564	0.362581
3487423	T	C	0.742938	-0.121069	0.148055	0.413509	-0.0626213	0.180621	0.728817	0.324113	0.281296	0.249234	-0.184952	0.319741	0.562965	0.441726
3487930	A	G	0.495292	-0.252546	0.134441	0.0603152	-0.239937	0.163989	0.14343	0.216602	0.195348	0.267517	-0.0517502	0.273415	0.849879	0.144589
3488625	A	G	0.535782	-0.225227	0.131309	0.086301	-0.170721	0.163767	0.297195	0.28301	0.20185	0.16089	-0.17162	0.272747	0.529201	0.157466
3488665	C	T	0.535782	-0.225227	0.131309	0.086301	-0.170721	0.163767	0.297195	0.28301	0.20185	0.16089	-0.17162	0.272747	0.529201	0.157466
3490181	A	G	0.742938	0.0533396	0.153981	0.72904	0.137182	0.195363	0.48256	0.34478	0.277225	0.213616	-0.222537	0.329631	0.499606	0.518452
3491308	T	C	0.74388	0.0635507	0.153925	0.679703	0.136705	0.195372	0.484107	0.324967	0.277743	0.241989	-0.194673	0.329629	0.5548	0.52971
3492562	C	G	0.775895	0.0618085	0.159573	0.698506	0.0319586	0.200876	0.873593	0.11006	0.297636	0.711545	0.0973728	0.34155	0.775574	0.585991
3503685	G	T	0.671375	-0.0677043	0.137645	0.622808	-0.101814	0.168987	0.546846	0.14945	0.237495	0.529169	0.0618059	0.29344	0.833179	0.558172
3527310	A	G	0.605461	-0.021686	0.131485	0.868998	-0.0241478	0.166677	0.884808	0.160528	0.223688	0.472979	0.012173	0.289202	0.966426	0.694175
3527399	A	G	0.688324	-0.0615103	0.141029	0.662725	-0.100915	0.177822	0.57037	0.0795107	0.250001	0.750454	0.125645	0.299611	0.674951	0.624847
3549292	A	G	0.912429	-0.116499	0.233295	0.617522	-0.0328861	0.297074	0.911854	0.41282	0.461134	0.370665	-0.265197	0.48386	0.583632	0.5631
3579754	C	T	0.704331	-0.305002	0.140745	0.0302306	-0.174452	0.1738	0.3155	0.485076	0.263549	0.0656864	-0.41734	0.303378	0.168932	0.0408148
3581074	C	T	0.704331	-0.305002	0.140745	0.0302306	-0.174452	0.1738	0.3155	0.485076	0.263549	0.0656864	-0.41734	0.303378	0.168932	0.0408148
3587633	A	G	0.932203	-0.0466108	0.265618	0.860702	0.113026	0.35584	0.750765	0.515222	0.538745	0.338902	-0.378625	0.566442	0.503861	0.593716
3589354	G	A	0.652542	0.118161	0.135131	0.381892	0.192474	0.166051	0.246405	0.308023	0.232678	0.185563	-0.219874	0.295449	0.456755	0.425995
3589564	C	A	0.652542	0.118161	0.135131	0.381892	0.192474	0.166051	0.246405	0.308023	0.232678	0.185563	-0.219874	0.295449	0.456755	0.425995
3589672	C	T	0.652542	0.118161	0.135131	0.381892	0.192474	0.166051	0.246405	0.308023	0.232678	0.185563	-0.219874	0.295449	0.456755	0.425995
3589729	C	G	0.652542	0.118161	0.135131	0.381892	0.192474	0.166051	0.246405	0.308023	0.232678	0.185563	-0.219874	0.295449	0.456755	0.425995
3607163	C	T	0.803202	0.0928831	0.162523	0.567656	0.148109	0.205075	0.470158	0.28334	0.310737	0.361857	-0.141226	0.34511	0.682378	0.582549
3610381	T	C	0.811676	0.137457	0.165027	0.404882	0.165305	0.20683	0.424158	0.22454	0.321276	0.484614	-0.0657175	0.355453	0.85332	0.530939
3637574	T	G	0.677966	0.285627	0.141379	0.0433536	0.414668	0.175284	0.0179963	0.404859	0.233623	0.0831022	-0.367105	0.281626	0.192397	0.0670285
3639598	T	C	0.678908	0.293765	0.141358	0.037694	0.415201	0.175252	0.0178285	0.391306	0.234075	0.0945814	-0.346601	0.282516	0.219884	0.06566
3699621	T	G	0.694915	-0.146748	0.141603	0.300044	-0.395917	0.182345	0.0299123	-0.24007	0.244121	0.325408	0.613422	0.292635	0.0360642	0.0695658
3699682	C	T	0.693974	-0.155693	0.141637	0.271664	-0.408419	0.182145	0.0249437	-0.248031	0.244053	0.309487	0.624832	0.292228	0.0325036	0.0603725
3699766	C	G	0.693032	-0.167641	0.141701	0.236784	-0.429512	0.182486	0.0185889	-0.260588	0.243986	0.2855	0.64608	0.292549	0.0272127	0.0477927
3699965	G	C	0.693032	-0.167641	0.141701	0.236784	-0.429512	0.182486	0.0185889	-0.260588	0.243986	0.2855	0.64608	0.292549	0.0272127	0.0477927
3699975	A	G	0.693032	-0.167641	0.141701	0.236784	-0.429512	0.182486	0.0185889	-0.260588	0.243986	0.2855	0.64608	0.292549	0.0272127	0.0477927
3699983	A	G	0.693032	-0.167641	0.141701	0.236784	-0.429512	0.182486	0.0185889	-0.260588	0.243986	0.2855	0.64608	0.292549	0.0272127	0.0477927
3700028	T	C	0.693032	-0.167641	0.141701	0.236784	-0.429512	0.182486	0.0185889	-0.260588	0.243986	0.2855	0.64608	0.292549	0.0272127	0.0477927
3700189	C	G	0.707156	-0.182605	0.144218	0.205453	-0.425412	0.182898	0.0200212	-0.250861	0.250364	0.31635	0.615568	0.295304	0.0371126	0.0550893
3700278	A	G	0.693032	-0.167641	0.141701	0.236784	-0.429512	0.182486	0.0185889	-0.260588	0.243986	0.2855	0.64608	0.292549	0.0272127	0.0477927
3700361	G	A	0.693032	-0.167641	0.141701	0.236784	-0.429512	0.182486	0.0185889	-0.260588	0.243986	0.2855	0.64608	0.292549	0.0272127	0.0477927
3701232	G	A	0.516007	-0.236726	0.130807	0.0703376	-0.372972	0.163763	0.0227555	-0.00984316	0.202448	0.961222	0.357433	0.270912	0.187045	0.0829786
3701266	C	G	0.969868	-0.0779028	0.374661	0.835285	-0.545918	0.465898	0.241296	-1.28796	0.882814	0.144584	1.48584	0.889079	0.09468	0.219603
3716198	T	C	0.778719	0.0693642	0.158533	0.661722	0.0192475	0.198511	0.922759	0.0464717	0.297322	0.875796	0.159365	0.336496	0.635784	0.598268
3717421	T	A	0.729755	0.0603258	0.149687	0.686938	-0.0692312	0.186772	0.710882	-0.115175	0.274491	0.67478	0.393071	0.323299	0.224056	0.374367
3717713	T	C	0.730697	0.050116	0.149654	0.737717	-0.0843768	0.186759	0.651416	-0.127082	0.274741	0.643685	0.408704	0.323334	0.206218	0.364592
3718881	T	C	0.740113	0.131174	0.152131	0.388553	0.0415354	0.192503	0.829171	-0.0319639	0.279854	0.909066	0.285221	0.328736	0.385597	0.379943
3719710	C	T	0.742938	0.108559	0.153754	0.480154	0.00436062	0.19486	0.982146	-0.0618176	0.280514	0.825581	0.324008	0.329142	0.324918	0.386926
3720242	G	A	0.740113	0.131174	0.152131	0.388553	0.0415354	0.192503	0.829171	-0.0319639	0.279854	0.909066	0.285221	0.328736	0.385597	0.379943
3720252	C	T	0.742938	0.108559	0.153754	0.480154	0.00436062	0.19486	0.982146	-0.0618176	0.280514	0.825581	0.324008	0.329142	0.324918	0.386926
3749106	C	T	0.707156	-0.182516	0.148657	0.219533	-0.356388	0.179317	0.0468701	-0.187366	0.263896	0.477704	0.505573	0.307863	0.100548	0.120176
3750723	T	C	0.715631	-0.176139	0.148758	0.236388	-0.362888	0.180857	0.0448037	-0.21037	0.265877	0.42881	0.537485	0.311465	0.0844074	0.111469
3762272	A	G	0.613936	0.147413	0.134835	0.274267	-0.0241681	0.166836	0.884821	-0.129568	0.223327	0.5618	0.477668	0.281141	0.0893136	0.141018
3762347	C	A	0.612053	0.166518	0.13467	0.216278	-0.00752286	0.16674	0.964014	-0.134675	0.223411	0.546633	0.489888	0.282887	0.0833188	0.115519
3805055	A	G	0.829567	-0.111809	0.179869	0.534197	-0.199059	0.227292	0.381147	0.00520317	0.342544	0.987881	0.197052	0.365023	0.58931	0.533928
3805099	T	G	0.829567	-0.111809	0.179869	0.534197	-0.199059	0.227292	0.381147	0.00520317	0.342544	0.987881	0.197052	0.365023	0.58931	0.533928
3805108	A	G	0.829567	-0.111809	0.179869	0.534197	-0.199059	0.227292	0.381147	0.00520317	0.342544	0.987881	0.197052	0.365023	0.58931	0.533928
3805773	A	G	0.830508	-0.123162	0.17996	0.493729	-0.218662	0.228034	0.33761	-0.0112347	0.343217	0.973887	0.217067	0.366043	0.553175	0.504478
3807332	T	C	0.814501	-0.140082	0.172141	0.41578	-0.199416	0.216975	0.358057	0.0750098	0.330444	0.820426	0.120837	0.354451	0.733169	0.504817
3809128	T	C	0.806968	-0.0172647	0.167556	0.917933	-0.0978514	0.214678	0.64853	0.0180097	0.329987	0.956475	0.18138	0.356758	0.611164	0.633822
3809197	A	G	0.784369	0.024598	0.160842	0.878451	-0.0698544	0.205599	0.734036	-0.0106807	0.308681	0.972398	0.21913	0.337789	0.51652	0.603575
3809215	C	T	0.790019	0.0196078	0.163091	0.904304	-0.0670289	0.207465	0.74663	0.00742234	0.313471	0.981109	0.194931	0.340314	0.566783	0.624955
3810310	T	C	0.797552	-0.0623437	0.163431	0.702855	-0.182771	0.209238	0.382388	-0.0580541	0.317715	0.855015	0.280258	0.345197	0.416862	0.511686
3810638	C	A	0.798493	-0.046644	0.163642	0.775616	-0.156171	0.209456	0.455906	-0.0369332	0.317997	0.907539	0.252861	0.345168	0.463818	0.552398
3811314	A	G	0.869115	0.344784	0.198796	0.0828537	0.606991	0.260071	0.0195985	0.749705	0.387178	0.0528268	-0.656565	0.416044	0.114539	0.063967
3811329	C	T	0.648776	0.137705	0.135393	0.30912	0.223954	0.167529	0.181284	0.341105	0.239728	0.15477	-0.261525	0.289825	0.366868	0.354753
3811872	T	C	0.858757	0.426328	0.192497	0.026779	0.676858	0.251699	0.0071634	0.727117	0.375352	0.052726	-0.63368	0.403913	0.116681	0.0267659
3812634	T	C	0.858757	0.328719	0.188968	0.0819378	0.505962	0.240457	0.0353641	0.574817	0.367855	0.118142	-0.461972	0.396275	0.243701	0.109079
3812817	T	G	0.789077	-0.0615488	0.164477	0.708248	-0.0685407	0.209654	0.743727	0.174615	0.304591	0.566458	-0.004632	0.331481	0.988851	0.657964
3812837	C	G	0.789077	-0.0615488	0.164477	0.708248	-0.0685407	0.209654	0.743727	0.174615	0.304591	0.566458	-0.004632	0.331481	0.988851	0.657964
3815037	G	A	0.788136	-0.0183121	0.161807	0.909894	0.00158756	0.213155	0.994058	0.220907	0.308369	0.473761	-0.0641293	0.33766	0.84937	0.686097
3816797	T	G	0.793785	-0.05619	0.162247	0.729099	-0.0626638	0.215272	0.770982	0.167654	0.310664	0.58943	0.00247728	0.340293	0.994192	0.666659
3833652	G	C	0.568738	0.029393	0.129373	0.820272	0.145393	0.166523	0.382601	0.339601	0.2165	0.116742	-0.290642	0.281273	0.301459	0.460837
3833922	A	C	0.654426	0.247469	0.13994	0.076996	0.132053	0.172474	0.44389	-0.0673431	0.252693	0.789853	0.330781	0.30372	0.27611	0.130608
3853906	G	A	0.705273	-0.109097	0.146979	0.457928	-0.239545	0.188607	0.204058	-0.0734387	0.255006	0.773356	0.344459	0.305005	0.258747	0.35833
3854039	C	A	0.713748	-0.0990136	0.147297	0.501454	-0.234382	0.188815	0.214484	-0.0841098	0.260119	0.746429	0.354618	0.307658	0.249059	0.361592
3854166	G	T	0.714689	-0.104773	0.14723	0.476695	-0.243186	0.188695	0.197475	-0.0909295	0.260267	0.726811	0.363621	0.307623	0.237192	0.344649
3854269	C	A	0.714689	-0.104773	0.14723	0.476695	-0.243186	0.188695	0.197475	-0.0909295	0.260267	0.726811	0.363621	0.307623	0.237192	0.344649
3854527	C	T	0.714689	-0.0978538	0.147862	0.508104	-0.256224	0.189064	0.175346	-0.128057	0.259119	0.621165	0.418036	0.307563	0.174087	0.295463
3855206	T	C	0.714689	-0.0978538	0.147862	0.508104	-0.256224	0.189064	0.175346	-0.128057	0.259119	0.621165	0.418036	0.307563	0.174087	0.295463
3868952	A	G	0.719397	0.0404677	0.145512	0.780931	-0.00711536	0.17888	0.968271	0.0661078	0.272166	0.808087	0.135814	0.3113	0.662635	0.640551
3869715	G	A	0.718456	0.0260678	0.145409	0.857723	-0.0276579	0.178489	0.876856	0.0507324	0.272096	0.852092	0.156493	0.310795	0.614595	0.635562
3978257	A	C	0.765537	-0.188185	0.150913	0.212406	-0.32645	0.185797	0.0789125	-0.179085	0.287549	0.533417	0.415212	0.324792	0.20111	0.244981
3981940	T	C	0.702448	-0.244089	0.139916	0.0810664	-0.184631	0.174859	0.291022	0.241197	0.250971	0.336524	-0.160826	0.303764	0.596496	0.241375
3982036	T	C	0.764595	-0.183257	0.149382	0.219911	-0.166937	0.188304	0.375331	0.144374	0.278263	0.603872	-0.0210154	0.32422	0.948319	0.508325
3982525	C	T	0.701507	-0.250388	0.13998	0.0736562	-0.195185	0.174933	0.264522	0.234359	0.250646	0.349778	-0.149863	0.303807	0.621812	0.228605
3989654	A	G	0.688324	-0.010695	0.142157	0.940029	-0.124845	0.170441	0.463874	-0.0851329	0.255554	0.739035	0.326508	0.303245	0.281609	0.541115
4012385	C	T	0.830508	-0.195076	0.169141	0.248774	-0.170864	0.21264	0.421665	0.154331	0.3329	0.642937	-0.0343021	0.374495	0.927019	0.546847
4013741	G	A	0.804143	-0.21222	0.161173	0.187934	-0.223654	0.201234	0.266391	0.0627796	0.306612	0.837766	0.07603	0.351825	0.828909	0.475626
4030708	C	T	0.861582	0.0176166	0.189076	0.925767	0.228937	0.243842	0.347795	0.649251	0.383653	0.0905915	-0.575096	0.401265	0.151799	0.385946
4030951	G	A	0.861582	0.0176166	0.189076	0.925767	0.228937	0.243842	0.347795	0.649251	0.383653	0.0905915	-0.575096	0.401265	0.151799	0.385946
4031148	T	C	0.861582	0.0176166	0.189076	0.925767	0.228937	0.243842	0.347795	0.649251	0.383653	0.0905915	-0.575096	0.401265	0.151799	0.385946
4041988	G	A	0.666667	-0.0437245	0.134412	0.744953	0.0286483	0.16969	0.865932	0.267157	0.243181	0.271945	-0.189776	0.28983	0.512607	0.688416
4043415	A	G	0.77307	-0.0536466	0.158804	0.735501	0.0174599	0.188709	0.926283	0.359266	0.311237	0.24837	-0.275589	0.351636	0.433197	0.630605
4043847	C	A	0.667608	-0.0485751	0.134724	0.718434	0.0216385	0.17037	0.898933	0.262065	0.243529	0.281876	-0.182512	0.290364	0.529636	0.691288
4043899	A	G	0.77307	-0.0536466	0.158804	0.735501	0.0174599	0.188709	0.926283	0.359266	0.311237	0.24837	-0.275589	0.351636	0.433197	0.630605
4044297	G	T	0.774011	-0.0424201	0.158734	0.789284	0.0335439	0.189154	0.859244	0.371429	0.311677	0.233375	-0.291833	0.352534	0.407776	0.625557
4044326	C	G	0.774953	0.209957	0.158412	0.185042	0.213906	0.196395	0.276082	0.153559	0.289303	0.595565	-0.02698	0.326484	0.934139	0.450933
4045514	A	G	0.532015	0.0808062	0.128491	0.529423	0.149132	0.157567	0.343912	0.263941	0.20911	0.206874	-0.240917	0.281705	0.392436	0.571416
4046802	G	T	0.532015	0.0808062	0.128491	0.529423	0.149132	0.157567	0.343912	0.263941	0.20911	0.206874	-0.240917	0.281705	0.392436	0.571416
4048852	C	T	0.532015	0.0808062	0.128491	0.529423	0.149132	0.157567	0.343912	0.263941	0.20911	0.206874	-0.240917	0.281705	0.392436	0.571416
4050703	C	T	0.757062	0.159198	0.153546	0.299824	0.209729	0.192592	0.276162	0.252564	0.283606	0.373173	-0.156142	0.325334	0.631268	0.53113
4052167	C	A	0.774011	-0.0595884	0.158848	0.707565	0.00844893	0.188636	0.964275	0.350303	0.311069	0.260112	-0.264296	0.351792	0.452481	0.635371
4052383	G	A	0.484934	0.0360857	0.128719	0.779214	0.04664	0.157997	0.767844	0.160302	0.194901	0.410804	-0.0456077	0.280204	0.870703	0.789656
4052552	G	A	0.515066	0.0483235	0.129518	0.709071	0.0882097	0.158412	0.577639	0.212475	0.203802	0.297153	-0.147448	0.284489	0.604256	0.721912
4053889	T	C	0.741055	-0.089173	0.153194	0.560505	-0.0905676	0.182202	0.619139	0.152846	0.284094	0.590569	-0.013385	0.332228	0.967863	0.71929
4054234	C	T	0.516007	0.0401221	0.129255	0.756249	0.0759982	0.15784	0.63017	0.206708	0.203751	0.310336	-0.134823	0.284026	0.635011	0.740537
4054845	T	G	0.73823	-0.0913879	0.153234	0.550913	-0.104117	0.182009	0.567292	0.122497	0.28251	0.664578	0.0273369	0.331449	0.934268	0.715171
4055707	T	A	0.77307	-0.0915206	0.158912	0.564669	-0.0364345	0.18824	0.846525	0.316702	0.310651	0.307976	-0.219711	0.351028	0.531376	0.62753
4056325	T	C	0.544256	0.063789	0.128638	0.619979	0.125309	0.157181	0.425317	0.25745	0.211174	0.222792	-0.220736	0.280099	0.430659	0.622918
4057065	T	C	0.76177	-0.0731382	0.157	0.641325	-0.0399433	0.185399	0.82942	0.252785	0.299947	0.399361	-0.141454	0.340672	0.67798	0.706441
4057160	T	G	0.76177	-0.0731382	0.157	0.641325	-0.0399433	0.185399	0.82942	0.252785	0.299947	0.399361	-0.141454	0.340672	0.67798	0.706441
4057200	A	G	0.762712	-0.0666833	0.157019	0.671068	-0.0306521	0.185664	0.86887	0.259373	0.300288	0.387728	-0.150371	0.341119	0.659345	0.71094
4057233	C	T	0.762712	-0.0666833	0.157019	0.671068	-0.0306521	0.185664	0.86887	0.259373	0.300288	0.387728	-0.150371	0.341119	0.659345	0.71094
4057429	A	G	0.762712	-0.0666833	0.157019	0.671068	-0.0306521	0.185664	0.86887	0.259373	0.300288	0.387728	-0.150371	0.341119	0.659345	0.71094
4057627	G	T	0.76177	-0.050792	0.157069	0.746412	-0.00892133	0.185791	0.961702	0.275072	0.30018	0.359481	-0.171511	0.341181	0.615178	0.716816
4058782	T	C	0.806026	-0.0523947	0.157939	0.740086	-0.104716	0.20108	0.60253	-0.0102309	0.334984	0.975635	0.185547	0.379909	0.625268	0.734665
4115758	T	C	0.62241	-0.456625	0.138289	0.000960106	-0.621018	0.175515	0.000402784	-0.13764	0.22283	0.53678	0.455161	0.287449	0.113319	0.00232435
4116262	A	G	0.677025	-0.306814	0.142088	0.0308243	-0.516516	0.172815	0.00280036	-0.297933	0.249369	0.232186	0.667176	0.307352	0.0299521	0.0150741
4118674	C	T	0.677025	-0.306814	0.142088	0.0308243	-0.516516	0.172815	0.00280036	-0.297933	0.249369	0.232186	0.667176	0.307352	0.0299521	0.0150741
4118789	A	G	0.678908	-0.322988	0.14202	0.0229512	-0.517116	0.172797	0.00276599	-0.266158	0.250601	0.288199	0.619336	0.309342	0.0452733	0.0164584
4119051	T	C	0.678908	-0.327978	0.142065	0.0209633	-0.533659	0.173249	0.00206795	-0.287378	0.250293	0.2509	0.653122	0.309467	0.0348175	0.0124027
4119704	A	G	0.677966	-0.318545	0.142124	0.0250062	-0.516897	0.172797	0.00277745	-0.275338	0.249926	0.2706	0.633372	0.308607	0.0401347	0.0160972
4119996	C	T	0.6629	-0.311028	0.139487	0.0257605	-0.555657	0.174939	0.00149178	-0.309126	0.239041	0.195943	0.701131	0.295606	0.0176997	0.00851397
4120181	C	A	0.687382	-0.255362	0.143039	0.0742199	-0.463057	0.174514	0.00796819	-0.299829	0.252882	0.235761	0.661513	0.311862	0.0339073	0.0333457
4120565	T	A	0.629943	-0.426845	0.138193	0.00200994	-0.614719	0.17532	0.000454447	-0.188141	0.224629	0.402275	0.526732	0.288284	0.0676807	0.00315426
4120567	G	C	0.629943	-0.426845	0.138193	0.00200994	-0.614719	0.17532	0.000454447	-0.188141	0.224629	0.402275	0.526732	0.288284	0.0676807	0.00315426
4120683	A	G	0.687382	-0.307812	0.142248	0.0304712	-0.515792	0.173618	0.00296982	-0.301655	0.252309	0.231861	0.659847	0.3087	0.0325573	0.0162646
4121831	C	T	0.685499	-0.303128	0.141653	0.0323597	-0.51547	0.173622	0.00298849	-0.301557	0.249164	0.226174	0.660698	0.30443	0.0299861	0.0161359
4122249	A	C	0.629943	-0.426845	0.138193	0.00200994	-0.614719	0.17532	0.000454447	-0.188141	0.224629	0.402275	0.526732	0.288284	0.0676807	0.00315426
4125655	G	A	0.673258	-0.2916	0.141958	0.0399642	-0.479795	0.172611	0.00544207	-0.249123	0.248557	0.316211	0.594632	0.306561	0.0524184	0.0287457
4125941	G	A	0.619586	-0.443091	0.137862	0.00130894	-0.621401	0.175505	0.00039915	-0.159356	0.220765	0.470394	0.490462	0.285443	0.085751	0.00254726
4163353	C	T	0.934087	-0.0507196	0.267203	0.849453	0.257063	0.345807	0.457257	0.900335	0.554242	0.104281	-0.817146	0.573565	0.15425	0.383829
4164620	C	T	0.927495	-0.115203	0.256144	0.652883	0.230115	0.334973	0.492103	0.945478	0.523188	0.0707395	-0.879113	0.545864	0.107289	0.286835
4165237	G	A	0.927495	-0.115203	0.256144	0.652883	0.230115	0.334973	0.492103	0.945478	0.523188	0.0707395	-0.879113	0.545864	0.107289	0.286835
4209535	T	G	0.813559	-0.167551	0.175847	0.340678	-0.00741029	0.215622	0.972584	0.528876	0.332514	0.111714	-0.475444	0.366532	0.194582	0.31312
4210170	C	G	0.814501	-0.149825	0.175967	0.394526	0.0215947	0.216161	0.920423	0.552103	0.333473	0.0978003	-0.503709	0.366999	0.169905	0.312004
4210858	T	C	0.736347	0.229504	0.147451	0.119595	0.137367	0.184448	0.456425	-0.0529512	0.270397	0.844745	0.272695	0.309518	0.378302	0.230108
4211534	G	A	0.810735	-0.148727	0.175246	0.396061	0.0166057	0.214919	0.938413	0.533545	0.327869	0.103671	-0.483951	0.361824	0.181049	0.324545
4212959	C	T	0.808851	-0.151	0.173705	0.384688	0.0169483	0.214907	0.937141	0.519298	0.322561	0.107415	-0.471568	0.357043	0.186582	0.328024
4213144	G	C	0.808851	-0.151	0.173705	0.384688	0.0169483	0.214907	0.937141	0.519298	0.322561	0.107415	-0.471568	0.357043	0.186582	0.328024
4220044	A	G	0.808851	-0.151	0.173705	0.384688	0.0169483	0.214907	0.937141	0.519298	0.322561	0.107415	-0.471568	0.357043	0.186582	0.328024
4220300	T	G	0.808851	-0.151	0.173705	0.384688	0.0169483	0.214907	0.937141	0.519298	0.322561	0.107415	-0.471568	0.357043	0.186582	0.328024
4229688	C	T	0.8258	0.307373	0.172118	0.074127	0.320519	0.216021	0.137877	0.172841	0.350593	0.622016	-0.0403037	0.380227	0.915583	0.241819
4238488	T	C	0.800377	0.191105	0.170021	0.261009	0.382182	0.20751	0.0655109	0.604413	0.312603	0.0531768	-0.579441	0.344191	0.0922812	0.167284
4238853	T	A	0.800377	0.191105	0.170021	0.261009	0.382182	0.20751	0.0655109	0.604413	0.312603	0.0531768	-0.579441	0.344191	0.0922812	0.167284
4238936	C	T	0.800377	0.191105	0.170021	0.261009	0.382182	0.20751	0.0655109	0.604413	0.312603	0.0531768	-0.579441	0.344191	0.0922812	0.167284
4239551	A	G	0.800377	0.191105	0.170021	0.261009	0.382182	0.20751	0.0655109	0.604413	0.312603	0.0531768	-0.579441	0.344191	0.0922812	0.167284
4239603	A	G	0.800377	0.191105	0.170021	0.261009	0.382182	0.20751	0.0655109	0.604413	0.312603	0.0531768	-0.579441	0.344191	0.0922812	0.167284
4239877	T	G	0.800377	0.191105	0.170021	0.261009	0.382182	0.20751	0.0655109	0.604413	0.312603	0.0531768	-0.579441	0.344191	0.0922812	0.167284
4239938	G	A	0.800377	0.191105	0.170021	0.261009	0.382182	0.20751	0.0655109	0.604413	0.312603	0.0531768	-0.579441	0.344191	0.0922812	0.167284
4240547	G	T	0.800377	0.191105	0.170021	0.261009	0.382182	0.20751	0.0655109	0.604413	0.312603	0.0531768	-0.579441	0.344191	0.0922812	0.167284
4240805	T	C	0.800377	0.191105	0.170021	0.261009	0.382182	0.20751	0.0655109	0.604413	0.312603	0.0531768	-0.579441	0.344191	0.0922812	0.167284
4241285	C	T	0.800377	0.191105	0.170021	0.261009	0.382182	0.20751	0.0655109	0.604413	0.312603	0.0531768	-0.579441	0.344191	0.0922812	0.167284
4241296	G	A	0.800377	0.191105	0.170021	0.261009	0.382182	0.20751	0.0655109	0.604413	0.312603	0.0531768	-0.579441	0.344191	0.0922812	0.167284
4241352	A	G	0.800377	0.191105	0.170021	0.261009	0.382182	0.20751	0.0655109	0.604413	0.312603	0.0531768	-0.579441	0.344191	0.0922812	0.167284
4241490	C	G	0.800377	0.191105	0.170021	0.261009	0.382182	0.20751	0.0655109	0.604413	0.312603	0.0531768	-0.579441	0.344191	0.0922812	0.167284
4241788	T	G	0.801318	0.185485	0.1709	0.277771	0.370916	0.208002	0.0745483	0.591171	0.311233	0.0575061	-0.56402	0.342738	0.0998402	0.183733
4241799	G	T	0.801318	0.185485	0.1709	0.277771	0.370916	0.208002	0.0745483	0.591171	0.311233	0.0575061	-0.56402	0.342738	0.0998402	0.183733
4241821	T	A	0.801318	0.185485	0.1709	0.277771	0.370916	0.208002	0.0745483	0.591171	0.311233	0.0575061	-0.56402	0.342738	0.0998402	0.183733
4241868	T	C	0.800377	0.191105	0.170021	0.261009	0.382182	0.20751	0.0655109	0.604413	0.312603	0.0531768	-0.579441	0.344191	0.0922812	0.167284
4241981	A	G	0.800377	0.191105	0.170021	0.261009	0.382182	0.20751	0.0655109	0.604413	0.312603	0.0531768	-0.579441	0.344191	0.0922812	0.167284
4242097	C	T	0.800377	0.191105	0.170021	0.261009	0.382182	0.20751	0.0655109	0.604413	0.312603	0.0531768	-0.579441	0.344191	0.0922812	0.167284
4242474	T	C	0.800377	0.191105	0.170021	0.261009	0.382182	0.20751	0.0655109	0.604413	0.312603	0.0531768	-0.579441	0.344191	0.0922812	0.167284
4258358	A	G	0.77307	0.131148	0.161379	0.416407	0.332752	0.197043	0.091272	0.601461	0.292925	0.0400442	-0.589222	0.327788	0.0722453	0.177352
4279883	C	T	0.684557	-0.199782	0.138493	0.149151	-0.100645	0.170913	0.555949	0.361694	0.259045	0.162636	-0.309963	0.305993	0.311073	0.248586
4279938	G	A	0.945386	0.393387	0.302292	0.193139	0.392962	0.361404	0.276896	0.165402	0.619218	0.789381	-0.0350798	0.63476	0.955928	0.460578
4283692	A	G	0.637477	0.137352	0.135408	0.310412	0.0419181	0.165239	0.799742	-0.0372743	0.225896	0.868939	0.297303	0.289252	0.304027	0.378999
4284640	A	G	0.629002	-0.101576	0.134607	0.450483	-0.0703819	0.167643	0.674607	0.208656	0.23847	0.381587	-0.100637	0.291298	0.729735	0.639981
4284937	G	A	0.629002	-0.101576	0.134607	0.450483	-0.0703819	0.167643	0.674607	0.208656	0.23847	0.381587	-0.100637	0.291298	0.729735	0.639981
4285134	G	A	0.629002	-0.101576	0.134607	0.450483	-0.0703819	0.167643	0.674607	0.208656	0.23847	0.381587	-0.100637	0.291298	0.729735	0.639981
4285153	C	T	0.629002	-0.101576	0.134607	0.450483	-0.0703819	0.167643	0.674607	0.208656	0.23847	0.381587	-0.100637	0.291298	0.729735	0.639981
4285223	G	A	0.629002	-0.101576	0.134607	0.450483	-0.0703819	0.167643	0.674607	0.208656	0.23847	0.381587	-0.100637	0.291298	0.729735	0.639981
4285496	T	C	0.758004	0.121273	0.155342	0.434988	0.0647498	0.194577	0.739306	0.0261188	0.285147	0.927018	0.145812	0.323752	0.652435	0.629027
4288390	T	G	0.821092	0.0202671	0.166447	0.903087	-0.0220929	0.206637	0.914855	0.0527133	0.342273	0.877602	0.104575	0.375186	0.780454	0.790727
4304614	A	G	0.984934	1.50938	0.670423	0.024361	1.1378	0.69639	0.102289	-13.5231	484.537	0.977734	13.6538	484.537	0.977519	0.0309534
4313336	T	G	0.983993	1.62259	0.664689	0.0146415	1.14602	0.697093	0.100178	-14.5779	698.948	0.98336	14.7136	698.948	0.983205	0.012908
4363482	C	T	0.862523	0.200484	0.187312	0.284475	0.267023	0.247961	0.281537	0.247703	0.359014	0.490223	-0.120672	0.392642	0.75859	0.511999
4366479	G	T	0.935028	0.128825	0.271964	0.635726	-0.327964	0.33641	0.329613	-1.12645	0.582103	0.0529733	1.34562	0.601612	0.0253065	0.0964423
4369273	G	T	0.971751	0.096149	0.402664	0.811274	-0.267139	0.478421	0.576587	-0.987855	0.868274	0.255236	1.15239	0.881331	0.191025	0.44083
4396867	T	C	0.839925	0.378888	0.183406	0.0388438	0.228317	0.208046	0.272451	-0.376898	0.377173	0.317664	0.587554	0.406651	0.148497	0.063202
4403574	A	G	0.779661	0.140605	0.159502	0.378034	-0.0664128	0.191709	0.729023	-0.389604	0.308314	0.206352	0.655763	0.345028	0.0573535	0.154329
4403802	C	T	0.636535	0.254644	0.138566	0.0661052	0.400471	0.173264	0.0208149	0.398856	0.235214	0.0899393	-0.400423	0.290702	0.168378	0.0978286
4405454	A	G	0.579096	-0.321576	0.137962	0.0197586	-0.289522	0.167438	0.0837856	0.203768	0.214734	0.342654	-0.108492	0.281303	0.699737	0.0844414
4407325	A	G	0.777778	0.113497	0.157938	0.472378	-0.101947	0.189379	0.590355	-0.416739	0.307216	0.17494	0.691307	0.34406	0.0445089	0.14348
4408755	T	C	0.777778	0.113497	0.157938	0.472378	-0.101947	0.189379	0.590355	-0.416739	0.307216	0.17494	0.691307	0.34406	0.0445089	0.14348
4409770	C	A	0.777778	0.113497	0.157938	0.472378	-0.101947	0.189379	0.590355	-0.416739	0.307216	0.17494	0.691307	0.34406	0.0445089	0.14348
4410943	T	C	0.777778	0.113497	0.157938	0.472378	-0.101947	0.189379	0.590355	-0.416739	0.307216	0.17494	0.691307	0.34406	0.0445089	0.14348
4411719	T	C	0.777778	0.113497	0.157938	0.472378	-0.101947	0.189379	0.590355	-0.416739	0.307216	0.17494	0.691307	0.34406	0.0445089	0.14348
4412477	C	T	0.86629	0.316308	0.196838	0.108067	0.163474	0.229233	0.475762	-0.348561	0.403169	0.387285	0.555305	0.433339	0.200034	0.159413
4412629	C	T	0.864407	0.335344	0.196028	0.0871368	0.175643	0.228976	0.443035	-0.362431	0.400941	0.366021	0.572472	0.431095	0.184194	0.129406
4412705	C	T	0.883239	-0.032785	0.204309	0.872513	-0.231876	0.255586	0.364284	-0.366622	0.402205	0.362016	0.568867	0.429569	0.185412	0.451099
4412848	C	T	0.642185	0.263529	0.140741	0.0611455	0.0224809	0.165463	0.891927	-0.423231	0.248745	0.0888553	0.840077	0.308845	0.00652704	0.00763088
4412902	T	C	0.642185	0.263529	0.140741	0.0611455	0.0224809	0.165463	0.891927	-0.423231	0.248745	0.0888553	0.840077	0.308845	0.00652704	0.00763088
4413490	A	G	0.643126	0.254828	0.140566	0.0698522	0.0220411	0.165388	0.89398	-0.405186	0.249239	0.104015	0.804447	0.307671	0.00893228	0.0112117
4413639	G	A	0.63936	0.247603	0.139532	0.0759759	0.0281814	0.165207	0.864552	-0.360086	0.246654	0.144322	0.744606	0.305107	0.0146678	0.0179538
4413681	A	G	0.640301	0.258263	0.139366	0.0638635	0.0256928	0.165281	0.876467	-0.3927	0.248644	0.114253	0.788537	0.3071	0.0102379	0.0116572
4415259	G	A	0.819209	0.186049	0.172681	0.281294	0.0581503	0.209209	0.781048	-0.201783	0.334597	0.546467	0.417248	0.372448	0.262593	0.338614
4415412	A	C	0.819209	0.186049	0.172681	0.281294	0.0581503	0.209209	0.781048	-0.201783	0.334597	0.546467	0.417248	0.372448	0.262593	0.338614
4415439	T	G	0.819209	0.186049	0.172681	0.281294	0.0581503	0.209209	0.781048	-0.201783	0.334597	0.546467	0.417248	0.372448	0.262593	0.338614
4415850	T	C	0.818267	0.173123	0.172343	0.315125	0.0593719	0.209167	0.776526	-0.162733	0.33156	0.623561	0.369159	0.368692	0.316698	0.398997
4415955	C	A	0.818267	0.173123	0.172343	0.315125	0.0593719	0.209167	0.776526	-0.162733	0.33156	0.623561	0.369159	0.368692	0.316698	0.398997
4415975	C	T	0.817326	0.183477	0.172187	0.286619	0.0593273	0.20919	0.776713	-0.187345	0.330331	0.570617	0.402448	0.368247	0.274449	0.348978
4416255	G	C	0.817326	0.183477	0.172187	0.286619	0.0593273	0.20919	0.776713	-0.187345	0.330331	0.570617	0.402448	0.368247	0.274449	0.348978
4416262	T	C	0.629002	0.156354	0.140014	0.264123	0.276087	0.172862	0.11023	0.348924	0.234362	0.136534	-0.335498	0.299379	0.262438	0.322406
4416511	C	A	0.817326	0.183477	0.172187	0.286619	0.0593273	0.20919	0.776713	-0.187345	0.330331	0.570617	0.402448	0.368247	0.274449	0.348978
4416828	G	A	0.817326	0.183477	0.172187	0.286619	0.0593273	0.20919	0.776713	-0.187345	0.330331	0.570617	0.402448	0.368247	0.274449	0.348978
4417029	C	T	0.629943	0.152224	0.140349	0.278096	0.270954	0.173436	0.118224	0.345884	0.23464	0.140454	-0.330311	0.29971	0.270418	0.337357
4417142	A	G	0.818267	0.178145	0.173068	0.303322	0.0498224	0.210883	0.813234	-0.195161	0.33115	0.555631	0.411949	0.369111	0.264397	0.352442
4418167	T	C	0.818267	0.178145	0.173068	0.303322	0.0498224	0.210883	0.813234	-0.195161	0.33115	0.555631	0.411949	0.369111	0.264397	0.352442
4418177	C	T	0.818267	0.178145	0.173068	0.303322	0.0498224	0.210883	0.813234	-0.195161	0.33115	0.555631	0.411949	0.369111	0.264397	0.352442
4419526	T	C	0.818267	0.178145	0.173068	0.303322	0.0498224	0.210883	0.813234	-0.195161	0.33115	0.555631	0.411949	0.369111	0.264397	0.352442
4419984	T	A	0.818267	0.178145	0.173068	0.303322	0.0498224	0.210883	0.813234	-0.195161	0.33115	0.555631	0.411949	0.369111	0.264397	0.352442
4464320	C	T	0.530132	-0.0241978	0.127048	0.848947	0.00649333	0.161331	0.967895	0.165833	0.204707	0.417882	-0.0696247	0.288957	0.809592	0.817151
4480510	G	C	0.596987	0.214774	0.139401	0.123392	0.312842	0.167681	0.0620845	0.31292	0.222069	0.158803	-0.293362	0.274194	0.284661	0.223561
4480705	A	G	0.596045	0.218951	0.139141	0.115582	0.318048	0.16724	0.0572044	0.315432	0.221895	0.155161	-0.297986	0.273955	0.276719	0.210939
4480742	T	C	0.511299	-0.21381	0.135096	0.113499	-0.302894	0.163464	0.0638862	0.0122355	0.196392	0.950323	0.252494	0.270834	0.351189	0.22788
4480819	C	T	0.511299	-0.21381	0.135096	0.113499	-0.302894	0.163464	0.0638862	0.0122355	0.196392	0.950323	0.252494	0.270834	0.351189	0.22788
4480936	C	G	0.594162	0.210054	0.138899	0.130462	0.304299	0.166813	0.0681235	0.30665	0.221465	0.166163	-0.285544	0.273674	0.296775	0.238648
4481027	A	T	0.511299	-0.21381	0.135096	0.113499	-0.302894	0.163464	0.0638862	0.0122355	0.196392	0.950323	0.252494	0.270834	0.351189	0.22788
4481152	C	T	0.59322	0.223401	0.139386	0.108989	0.323699	0.16759	0.0534214	0.316706	0.221593	0.152941	-0.302735	0.274037	0.26928	0.200905
4481304	C	T	0.594162	0.19969	0.139306	0.151726	0.298191	0.167247	0.0745955	0.313424	0.220991	0.156113	-0.295847	0.27448	0.281102	0.252924
4481330	C	G	0.516007	-0.209638	0.13574	0.122491	-0.302421	0.163458	0.0642921	0.00709135	0.19943	0.971635	0.263634	0.273952	0.335882	0.229939
4481421	C	T	0.513183	-0.193504	0.135894	0.154464	-0.28595	0.163463	0.0802342	0.00845436	0.198638	0.966051	0.26194	0.273516	0.338226	0.268484
4482102	C	T	0.570622	0.117763	0.137598	0.392082	0.196921	0.165068	0.232882	0.272094	0.214342	0.204284	-0.239868	0.272407	0.378562	0.501361
4490506	T	C	0.70339	-0.0687932	0.15115	0.649013	-0.140834	0.182607	0.440565	-0.0278922	0.259391	0.914369	0.224954	0.308558	0.465972	0.663867
4490822	G	A	0.705273	-0.0342068	0.155944	0.826375	-0.100717	0.191525	0.59898	-0.0139738	0.258522	0.956893	0.205359	0.307414	0.504119	0.721219
4492079	G	A	0.809793	-0.0929623	0.164741	0.572555	-0.12189	0.19911	0.540423	0.0715706	0.30439	0.814109	0.0759947	0.331678	0.818774	0.740984
4527804	T	C	0.806026	-0.139573	0.165095	0.39788	-0.0869351	0.191054	0.649088	0.336238	0.338822	0.321015	-0.239677	0.371421	0.518734	0.557272
4527994	A	G	0.856874	0.0923723	0.184135	0.61591	0.0422654	0.208303	0.839211	-0.0365635	0.418334	0.930351	0.187744	0.449741	0.67635	0.744924
4531408	T	C	0.84275	0.131399	0.180087	0.465611	0.0804201	0.205544	0.695609	-0.0335128	0.386721	0.930943	0.188539	0.421854	0.654925	0.673568
4537193	T	G	0.874765	0.327231	0.200263	0.102258	0.313883	0.230282	0.172871	0.100373	0.443151	0.820814	0.0217757	0.474682	0.96341	0.329937
4537540	G	C	0.874765	0.327231	0.200263	0.102258	0.313883	0.230282	0.172871	0.100373	0.443151	0.820814	0.0217757	0.474682	0.96341	0.329937
4537699	G	A	0.843691	0.156496	0.181694	0.389064	0.112681	0.207926	0.587867	-0.00706469	0.387706	0.985462	0.156772	0.422911	0.710864	0.641554
4560611	A	G	0.854991	-0.198458	0.191171	0.299215	0.0320237	0.231475	0.889967	0.706393	0.366485	0.0539194	-0.679149	0.393467	0.0843361	0.179842
4573895	G	C	0.741996	-0.171882	0.154282	0.265247	-0.260204	0.193966	0.17976	-0.0685322	0.27271	0.801582	0.256492	0.312168	0.411278	0.446826
4600758	C	T	0.595104	0.0224965	0.130796	0.86344	0.0503793	0.163129	0.757449	0.185458	0.220677	0.40068	-0.0942288	0.29133	0.74636	0.805344
4644601	A	G	0.803202	-0.0512877	0.163264	0.753414	-0.0352524	0.202109	0.861534	0.194288	0.312911	0.534663	-0.0731736	0.341915	0.830539	0.791577
4665135	T	C	0.752354	0.0575906	0.15583	0.7117	0.0122704	0.185703	0.947318	0.0332586	0.288584	0.908249	0.125667	0.32884	0.702348	0.77481
4665272	C	G	0.752354	0.0575906	0.15583	0.7117	0.0122704	0.185703	0.947318	0.0332586	0.288584	0.908249	0.125667	0.32884	0.702348	0.77481
4665855	G	A	0.566855	0.0207852	0.12973	0.872709	0.134584	0.158894	0.396995	0.31651	0.209634	0.131087	-0.332976	0.278208	0.231361	0.505641
4666346	T	C	0.566855	0.0207852	0.12973	0.872709	0.134584	0.158894	0.396995	0.31651	0.209634	0.131087	-0.332976	0.278208	0.231361	0.505641
4666842	A	G	0.680791	-0.0798542	0.148688	0.591228	-0.165584	0.178887	0.354636	-0.0391431	0.253034	0.877062	0.25546	0.302212	0.397943	0.599132
4666878	T	C	0.661959	-0.0932577	0.143763	0.516538	-0.151489	0.173304	0.382052	0.0206738	0.244166	0.932523	0.172226	0.293146	0.556861	0.651218
4685713	C	T	0.843691	0.251073	0.184143	0.172735	0.132776	0.223418	0.552315	-0.163021	0.345852	0.637383	0.370277	0.379387	0.329071	0.284788
4718362	A	G	0.696798	0.0885679	0.142991	0.535657	0.183681	0.176747	0.298698	0.326246	0.25667	0.203702	-0.274652	0.306226	0.369775	0.557523
4718879	G	A	0.698682	0.0876537	0.142691	0.539024	0.183364	0.177215	0.300811	0.326562	0.257082	0.20399	-0.276443	0.30769	0.368947	0.559445
4718974	T	A	0.698682	0.0876537	0.142691	0.539024	0.183364	0.177215	0.300811	0.326562	0.257082	0.20399	-0.276443	0.30769	0.368947	0.559445
4719287	A	T	0.698682	0.0876537	0.142691	0.539024	0.183364	0.177215	0.300811	0.326562	0.257082	0.20399	-0.276443	0.30769	0.368947	0.559445
4719294	A	C	0.698682	0.0876537	0.142691	0.539024	0.183364	0.177215	0.300811	0.326562	0.257082	0.20399	-0.276443	0.30769	0.368947	0.559445
4719468	A	G	0.698682	0.0876537	0.142691	0.539024	0.183364	0.177215	0.300811	0.326562	0.257082	0.20399	-0.276443	0.30769	0.368947	0.559445
4719575	A	G	0.696798	0.0885679	0.142991	0.535657	0.183681	0.176747	0.298698	0.326246	0.25667	0.203702	-0.274652	0.306226	0.369775	0.557523
4719805	G	T	0.693032	0.0812066	0.142484	0.568722	0.173329	0.176232	0.325349	0.320084	0.25711	0.213157	-0.26533	0.306606	0.386831	0.581128
4719959	A	G	0.696798	0.0885679	0.142991	0.535657	0.183681	0.176747	0.298698	0.326246	0.25667	0.203702	-0.274652	0.306226	0.369775	0.557523
4719978	T	C	0.696798	0.0885679	0.142991	0.535657	0.183681	0.176747	0.298698	0.326246	0.25667	0.203702	-0.274652	0.306226	0.369775	0.557523
4720293	C	T	0.694915	0.0643657	0.141853	0.65001	0.158599	0.175671	0.366621	0.320722	0.25397	0.206649	-0.268665	0.303184	0.375539	0.599403
4720328	C	T	0.694915	0.0643657	0.141853	0.65001	0.158599	0.175671	0.366621	0.320722	0.25397	0.206649	-0.268665	0.303184	0.375539	0.599403
4720609	A	G	0.694915	0.0643657	0.141853	0.65001	0.158599	0.175671	0.366621	0.320722	0.25397	0.206649	-0.268665	0.303184	0.375539	0.599403
4720674	C	T	0.694915	0.0643657	0.141853	0.65001	0.158599	0.175671	0.366621	0.320722	0.25397	0.206649	-0.268665	0.303184	0.375539	0.599403
4720954	G	A	0.694915	0.0643657	0.141853	0.65001	0.158599	0.175671	0.366621	0.320722	0.25397	0.206649	-0.268665	0.303184	0.375539	0.599403
4721046	T	C	0.696798	0.0885679	0.142991	0.535657	0.183681	0.176747	0.298698	0.326246	0.25667	0.203702	-0.274652	0.306226	0.369775	0.557523
4721126	G	A	0.700565	0.103538	0.143137	0.469465	0.202287	0.17668	0.252236	0.337828	0.258868	0.191887	-0.288231	0.306613	0.347194	0.514134
4721442	G	A	0.696798	0.0885679	0.142991	0.535657	0.183681	0.176747	0.298698	0.326246	0.25667	0.203702	-0.274652	0.306226	0.369775	0.557523
4721482	A	G	0.696798	0.0885679	0.142991	0.535657	0.183681	0.176747	0.298698	0.326246	0.25667	0.203702	-0.274652	0.306226	0.369775	0.557523
4721951	A	G	0.696798	0.0885679	0.142991	0.535657	0.183681	0.176747	0.298698	0.326246	0.25667	0.203702	-0.274652	0.306226	0.369775	0.557523
4723073	T	C	0.693032	0.0812066	0.142484	0.568722	0.173329	0.176232	0.325349	0.320084	0.25711	0.213157	-0.26533	0.306606	0.386831	0.581128
4723955	A	G	0.696798	0.0885679	0.142991	0.535657	0.183681	0.176747	0.298698	0.326246	0.25667	0.203702	-0.274652	0.306226	0.369775	0.557523
4724259	T	C	0.89548	-0.540596	0.217484	0.0129303	-0.509679	0.26438	0.053876	0.21905	0.453651	0.629195	-0.0963063	0.484787	0.842531	0.0683115
4724353	C	T	0.696798	0.0885679	0.142991	0.535657	0.183681	0.176747	0.298698	0.326246	0.25667	0.203702	-0.274652	0.306226	0.369775	0.557523
4724597	G	A	0.920904	-0.263844	0.247495	0.286397	-0.197035	0.292119	0.499991	0.36332	0.510301	0.476482	-0.248754	0.538973	0.644416	0.523637
4724876	G	A	0.696798	0.0885679	0.142991	0.535657	0.183681	0.176747	0.298698	0.326246	0.25667	0.203702	-0.274652	0.306226	0.369775	0.557523
4725795	A	G	0.919962	-0.2397	0.24296	0.323847	-0.168247	0.285452	0.55559	0.388658	0.507157	0.44347	-0.276645	0.535623	0.605511	0.544922
4725911	T	C	0.730697	0.15436	0.150297	0.304405	0.19295	0.186788	0.30161	0.208033	0.268832	0.439027	-0.0927532	0.314283	0.767898	0.554878
4726109	C	T	0.714689	0.140444	0.148144	0.343116	0.20435	0.186445	0.273064	0.254795	0.263884	0.334266	-0.162542	0.311995	0.602384	0.552369
4726386	C	T	0.716572	0.136643	0.147493	0.354218	0.200272	0.186176	0.282056	0.253813	0.264767	0.337745	-0.16016	0.312821	0.608662	0.561344
4726730	T	C	0.727872	0.0514673	0.148171	0.728329	0.160156	0.18943	0.397852	0.340076	0.272633	0.21226	-0.281823	0.319244	0.377353	0.618005
4726899	C	T	0.723164	0.0767661	0.147839	0.603583	0.177028	0.188378	0.347345	0.326382	0.270561	0.227696	-0.264784	0.318599	0.405924	0.604472
4727076	C	T	0.727872	0.0682198	0.148331	0.645576	0.158944	0.189391	0.401338	0.305569	0.272481	0.262103	-0.232983	0.319064	0.465262	0.650874
4728358	T	G	0.72693	0.0727836	0.147729	0.622237	0.165304	0.188314	0.380047	0.310574	0.272089	0.253686	-0.239696	0.318433	0.451608	0.635861
4728633	C	G	0.72693	0.0727836	0.147729	0.622237	0.165304	0.188314	0.380047	0.310574	0.272089	0.253686	-0.239696	0.318433	0.451608	0.635861
4728872	G	A	0.727872	0.0797644	0.147678	0.589112	0.164858	0.188304	0.38131	0.296898	0.272417	0.275772	-0.220088	0.318059	0.488954	0.644622
4729577	A	G	0.72693	0.0727836	0.147729	0.622237	0.165304	0.188314	0.380047	0.310574	0.272089	0.253686	-0.239696	0.318433	0.451608	0.635861
4730788	C	A	0.731638	0.0657703	0.149001	0.658917	0.195178	0.189385	0.302733	0.388588	0.273717	0.155702	-0.3479	0.319182	0.275725	0.519066
4730795	G	C	0.731638	0.0657703	0.149001	0.658917	0.195178	0.189385	0.302733	0.388588	0.273717	0.155702	-0.3479	0.319182	0.275725	0.519066
4730976	C	T	0.730697	0.0597032	0.148954	0.688555	0.184872	0.188929	0.327815	0.380649	0.273466	0.16394	-0.336748	0.318544	0.290445	0.539822
4730989	G	A	0.729755	0.0647046	0.148886	0.66386	0.192941	0.188913	0.307102	0.386938	0.273551	0.157215	-0.345204	0.31864	0.278646	0.522818
4731299	T	C	0.710923	-0.0160395	0.146869	0.913036	0.0760757	0.186857	0.683911	0.308603	0.267616	0.248845	-0.243132	0.31316	0.437522	0.689348
4731340	T	C	0.636535	0.00726653	0.135014	0.957078	0.141489	0.170378	0.406287	0.355359	0.228931	0.120601	-0.36401	0.290869	0.210768	0.486127
4731576	A	G	0.727872	0.0767162	0.149553	0.607972	0.203443	0.190079	0.284482	0.380547	0.27257	0.162671	-0.337233	0.318284	0.289356	0.517755
4731721	C	A	0.72693	0.0701778	0.149511	0.638797	0.192161	0.189602	0.310822	0.371757	0.272221	0.17205	-0.325077	0.317607	0.306062	0.541226
4732538	T	C	0.742938	0.147261	0.151312	0.330442	0.261302	0.19125	0.17185	0.370244	0.28251	0.190009	-0.311633	0.324061	0.336227	0.428362
4732539	G	A	0.742938	0.147261	0.151312	0.330442	0.261302	0.19125	0.17185	0.370244	0.28251	0.190009	-0.311633	0.324061	0.336227	0.428362
4732684	C	T	0.742938	0.147261	0.151312	0.330442	0.261302	0.19125	0.17185	0.370244	0.28251	0.190009	-0.311633	0.324061	0.336227	0.428362
4732921	T	G	0.742938	0.0254796	0.149396	0.864577	0.105555	0.190026	0.578568	0.296374	0.284506	0.297544	-0.215439	0.326858	0.509818	0.722225
4732978	T	C	0.750471	0.0913224	0.151071	0.54551	0.191119	0.191573	0.31846	0.338989	0.285018	0.234298	-0.269332	0.326529	0.409467	0.586237
4733142	A	G	0.739171	0.045291	0.149665	0.762183	0.121343	0.189525	0.522012	0.287467	0.282473	0.308831	-0.202829	0.324006	0.531312	0.715684
4733154	G	T	0.745763	0.117761	0.151329	0.436462	0.216215	0.191039	0.257723	0.336383	0.28289	0.234403	-0.264941	0.323703	0.413088	0.53666
4733170	G	A	0.746704	0.111669	0.151315	0.460522	0.20696	0.19102	0.278608	0.329414	0.283009	0.244435	-0.255467	0.323703	0.429994	0.558434
4765002	A	G	0.560264	-0.136039	0.127291	0.285193	-0.102871	0.157317	0.513171	0.188559	0.210954	0.371409	-0.099198	0.279164	0.722335	0.54768
4765481	T	C	0.560264	-0.136039	0.127291	0.285193	-0.102871	0.157317	0.513171	0.188559	0.210954	0.371409	-0.099198	0.279164	0.722335	0.54768
4765763	G	A	0.560264	-0.136039	0.127291	0.285193	-0.102871	0.157317	0.513171	0.188559	0.210954	0.371409	-0.099198	0.279164	0.722335	0.54768
4767972	A	G	0.560264	-0.136039	0.127291	0.285193	-0.102871	0.157317	0.513171	0.188559	0.210954	0.371409	-0.099198	0.279164	0.722335	0.54768
4769068	G	A	0.600753	0.0978135	0.133961	0.465289	0.150487	0.16173	0.352122	0.233889	0.226718	0.302245	-0.158439	0.283203	0.575851	0.63074
4770188	G	A	0.587571	0.121205	0.132485	0.360265	0.131579	0.161218	0.414411	0.152152	0.22137	0.491883	-0.0250495	0.27965	0.928625	0.629646
4771697	T	C	0.580979	0.153842	0.13164	0.242544	0.209793	0.160453	0.191041	0.235087	0.220123	0.285531	-0.166252	0.280382	0.553215	0.455758
4772530	T	C	0.592279	0.101052	0.132719	0.446421	0.12622	0.161177	0.433563	0.179406	0.223331	0.42179	-0.0704377	0.280926	0.80202	0.676113
4773086	T	C	0.62806	-0.0693998	0.135368	0.608178	-0.209834	0.169345	0.215311	-0.115505	0.236165	0.624782	0.38947	0.287033	0.174819	0.393264
4773289	G	A	0.580038	0.157783	0.131396	0.22982	0.215092	0.160016	0.178887	0.237973	0.219933	0.279241	-0.171508	0.280126	0.54037	0.438848
4773330	A	T	0.601695	0.0931847	0.133776	0.486069	0.143841	0.161412	0.372852	0.230042	0.226738	0.310309	-0.15193	0.28302	0.591395	0.646768
4773893	A	T	0.591337	0.105266	0.132456	0.426773	0.132042	0.160702	0.411273	0.18277	0.223119	0.412697	-0.076157	0.280646	0.786112	0.661918
4774565	C	T	0.591337	0.105266	0.132456	0.426773	0.132042	0.160702	0.411273	0.18277	0.223119	0.412697	-0.076157	0.280646	0.786112	0.661918
4774578	A	G	0.591337	0.105266	0.132456	0.426773	0.132042	0.160702	0.411273	0.18277	0.223119	0.412697	-0.076157	0.280646	0.786112	0.661918
4808392	G	A	0.839925	-0.0744861	0.176453	0.672929	0.207845	0.223958	0.35338	0.881774	0.383841	0.0216053	-0.877063	0.414986	0.0345599	0.131315
4810911	A	G	0.839925	-0.0744861	0.176453	0.672929	0.207845	0.223958	0.35338	0.881774	0.383841	0.0216053	-0.877063	0.414986	0.0345599	0.131315
4811112	C	T	0.839925	-0.0744861	0.176453	0.672929	0.207845	0.223958	0.35338	0.881774	0.383841	0.0216053	-0.877063	0.414986	0.0345599	0.131315
4818624	C	T	0.887006	-0.00784712	0.197801	0.968355	-0.0467527	0.256178	0.85519	0.0304342	0.416112	0.941695	0.119858	0.447789	0.788955	0.818338
4818961	A	G	0.887006	-0.00784712	0.197801	0.968355	-0.0467527	0.256178	0.85519	0.0304342	0.416112	0.941695	0.119858	0.447789	0.788955	0.818338
4819507	C	T	0.890772	-0.0490642	0.200596	0.806772	-0.11679	0.261763	0.655476	-0.0386845	0.420325	0.92667	0.197639	0.451892	0.661852	0.778517
4819712	C	T	0.890772	-0.0490642	0.200596	0.806772	-0.11679	0.261763	0.655476	-0.0386845	0.420325	0.92667	0.197639	0.451892	0.661852	0.778517
4819981	C	T	0.890772	-0.0490642	0.200596	0.806772	-0.11679	0.261763	0.655476	-0.0386845	0.420325	0.92667	0.197639	0.451892	0.661852	0.778517
4820377	G	A	0.891714	-0.0597307	0.202571	0.768099	-0.137741	0.266308	0.604999	-0.0592673	0.423065	0.888589	0.220912	0.455209	0.627466	0.762094
4820537	T	G	0.890772	-0.0490642	0.200596	0.806772	-0.11679	0.261763	0.655476	-0.0386845	0.420325	0.92667	0.197639	0.451892	0.661852	0.778517
4820588	T	A	0.890772	-0.0490642	0.200596	0.806772	-0.11679	0.261763	0.655476	-0.0386845	0.420325	0.92667	0.197639	0.451892	0.661852	0.778517
4820851	T	C	0.890772	-0.0490642	0.200596	0.806772	-0.11679	0.261763	0.655476	-0.0386845	0.420325	0.92667	0.197639	0.451892	0.661852	0.778517
4820946	C	T	0.890772	-0.0490642	0.200596	0.806772	-0.11679	0.261763	0.655476	-0.0386845	0.420325	0.92667	0.197639	0.451892	0.661852	0.778517
4821087	A	G	0.890772	-0.0490642	0.200596	0.806772	-0.11679	0.261763	0.655476	-0.0386845	0.420325	0.92667	0.197639	0.451892	0.661852	0.778517
4862113	T	G	0.914313	-0.0113661	0.230718	0.960709	-0.202769	0.293476	0.489614	-0.32327	0.440633	0.463163	0.512021	0.464277	0.270098	0.555454
4863642	A	G	0.914313	-0.0113661	0.230718	0.960709	-0.202769	0.293476	0.489614	-0.32327	0.440633	0.463163	0.512021	0.464277	0.270098	0.555454
4875103	T	C	0.92467	0.0550987	0.24454	0.821734	0.196856	0.335955	0.557902	0.406061	0.498321	0.415154	-0.29428	0.521054	0.572224	0.739784
4878545	C	T	0.925612	0.0164245	0.245295	0.946615	0.201479	0.336221	0.549009	0.500271	0.503217	0.320152	-0.398989	0.52666	0.4487	0.693931
4895847	A	G	0.516949	0.000673584	0.131431	0.995911	-0.063585	0.160558	0.692087	0.0362609	0.193998	0.851728	0.202257	0.26168	0.43957	0.691878
4896184	C	T	0.506591	-0.0485796	0.131752	0.712336	-0.103246	0.160323	0.519582	0.0475197	0.192602	0.805122	0.178025	0.264223	0.500459	0.702429
4896248	C	T	0.506591	-0.0485796	0.131752	0.712336	-0.103246	0.160323	0.519582	0.0475197	0.192602	0.805122	0.178025	0.264223	0.500459	0.702429
4898435	C	T	0.506591	-0.0485796	0.131752	0.712336	-0.103246	0.160323	0.519582	0.0475197	0.192602	0.805122	0.178025	0.264223	0.500459	0.702429
4903177	G	A	0.506591	-0.0485796	0.131752	0.712336	-0.103246	0.160323	0.519582	0.0475197	0.192602	0.805122	0.178025	0.264223	0.500459	0.702429
4915805	A	G	0.722222	0.0155468	0.146129	0.915272	0.0185338	0.183666	0.919622	0.128529	0.264436	0.626931	0.010559	0.315584	0.973309	0.829848
4917143	G	C	0.713748	-0.0375891	0.144617	0.794924	-0.0628973	0.182517	0.730387	0.0730202	0.262518	0.780895	0.0878748	0.317065	0.781664	0.805291
4917157	C	G	0.713748	-0.0375891	0.144617	0.794924	-0.0691198	0.182809	0.705357	0.0719735	0.262554	0.783986	0.105712	0.317927	0.73951	0.762629
4917633	C	T	0.713748	-0.0375891	0.144617	0.794924	-0.0691198	0.182809	0.705357	0.0719735	0.262554	0.783986	0.105712	0.317927	0.73951	0.762629
4958482	A	G	0.538606	-0.168728	0.128953	0.190722	-0.261494	0.158829	0.0996831	0.00534535	0.208913	0.979587	0.263239	0.270541	0.330549	0.291988
4973447	T	C	0.921846	0.273759	0.251081	0.275571	0.245479	0.311394	0.430507	0.0565583	0.505787	0.910964	0.103216	0.531215	0.84594	0.509947
4974415	G	C	0.928437	0.242982	0.259106	0.348361	0.194781	0.322907	0.54637	0.00336919	0.527763	0.994906	0.159515	0.552385	0.772753	0.56578
4974716	A	G	0.980226	-0.481564	0.469809	0.305353	-0.791086	0.570383	0.165461	-0.839507	1.05175	0.424754	1.00691	1.06049	0.34238	0.386936
4975135	T	A	0.928437	0.242982	0.259106	0.348361	0.194781	0.322907	0.54637	0.00336919	0.527763	0.994906	0.159515	0.552385	0.772753	0.56578
4975313	A	G	0.720339	0.157602	0.146457	0.281883	0.203209	0.174059	0.243021	0.264036	0.275641	0.338115	-0.165227	0.318835	0.604305	0.495105
4975463	G	A	0.720339	0.157602	0.146457	0.281883	0.203209	0.174059	0.243021	0.264036	0.275641	0.338115	-0.165227	0.318835	0.604305	0.495105
4976101	T	C	0.721281	0.152109	0.146398	0.298801	0.19539	0.174192	0.261993	0.258452	0.275653	0.348451	-0.158241	0.31922	0.620098	0.515233
4976159	C	T	0.980226	-0.481564	0.469809	0.305353	-0.791086	0.570383	0.165461	-0.839507	1.05175	0.424754	1.00691	1.06049	0.34238	0.386936
4976400	G	A	0.700565	0.107979	0.143956	0.453205	0.123818	0.170089	0.466639	0.191385	0.268585	0.476115	-0.0674757	0.315299	0.830543	0.66544
4976408	T	A	0.700565	0.107979	0.143956	0.453205	0.123818	0.170089	0.466639	0.191385	0.268585	0.476115	-0.0674757	0.315299	0.830543	0.66544
4976601	G	A	0.700565	0.107979	0.143956	0.453205	0.123818	0.170089	0.466639	0.191385	0.268585	0.476115	-0.0674757	0.315299	0.830543	0.66544
4976822	G	A	0.700565	0.107979	0.143956	0.453205	0.123818	0.170089	0.466639	0.191385	0.268585	0.476115	-0.0674757	0.315299	0.830543	0.66544
4977316	T	C	0.700565	0.107979	0.143956	0.453205	0.123818	0.170089	0.466639	0.191385	0.268585	0.476115	-0.0674757	0.315299	0.830543	0.66544
4977583	G	A	0.980226	-0.481564	0.469809	0.305353	-0.791086	0.570383	0.165461	-0.839507	1.05175	0.424754	1.00691	1.06049	0.34238	0.386936
4977852	G	A	0.701507	0.10269	0.143875	0.475386	0.116715	0.169927	0.492177	0.1867	0.268641	0.487069	-0.0605037	0.315217	0.847787	0.678847
4977865	T	C	0.701507	0.10269	0.143875	0.475386	0.116715	0.169927	0.492177	0.1867	0.268641	0.487069	-0.0605037	0.315217	0.847787	0.678847
4977905	G	A	0.701507	0.10269	0.143875	0.475386	0.116715	0.169927	0.492177	0.1867	0.268641	0.487069	-0.0605037	0.315217	0.847787	0.678847
4977919	A	G	0.701507	0.10269	0.143875	0.475386	0.116715	0.169927	0.492177	0.1867	0.268641	0.487069	-0.0605037	0.315217	0.847787	0.678847
4977942	C	T	0.700565	0.107979	0.143956	0.453205	0.123818	0.170089	0.466639	0.191385	0.268585	0.476115	-0.0674757	0.315299	0.830543	0.66544
4978074	G	A	0.701507	0.10269	0.143875	0.475386	0.116715	0.169927	0.492177	0.1867	0.268641	0.487069	-0.0605037	0.315217	0.847787	0.678847
4978083	G	A	0.701507	0.10269	0.143875	0.475386	0.116715	0.169927	0.492177	0.1867	0.268641	0.487069	-0.0605037	0.315217	0.847787	0.678847
4978209	A	G	0.701507	0.0998974	0.143866	0.487445	0.112721	0.170217	0.507832	0.18409	0.2688	0.493432	-0.0571035	0.315773	0.856495	0.686572
4978235	T	C	0.701507	0.0955892	0.14453	0.508369	0.123506	0.170108	0.467809	0.223479	0.268675	0.405532	-0.111953	0.315066	0.722342	0.675154
4978316	T	A	0.701507	0.0955892	0.14453	0.508369	0.123506	0.170108	0.467809	0.223479	0.268675	0.405532	-0.111953	0.315066	0.722342	0.675154
4979074	T	G	0.701507	0.0955892	0.14453	0.508369	0.123506	0.170108	0.467809	0.223479	0.268675	0.405532	-0.111953	0.315066	0.722342	0.675154
4979236	G	T	0.701507	0.0955892	0.14453	0.508369	0.123506	0.170108	0.467809	0.223479	0.268675	0.405532	-0.111953	0.315066	0.722342	0.675154
4979355	G	A	0.721281	0.145297	0.14707	0.32318	0.202795	0.174076	0.244028	0.296578	0.275735	0.28211	-0.209329	0.318604	0.511169	0.498714
4979405	T	C	0.701507	0.0955892	0.14453	0.508369	0.123506	0.170108	0.467809	0.223479	0.268675	0.405532	-0.111953	0.315066	0.722342	0.675154
4979686	C	T	0.792844	0.0814296	0.163177	0.617761	0.182501	0.196063	0.351943	0.439187	0.325902	0.177785	-0.363036	0.356899	0.30906	0.522464
4979730	T	C	0.701507	0.0955892	0.14453	0.508369	0.123506	0.170108	0.467809	0.223479	0.268675	0.405532	-0.111953	0.315066	0.722342	0.675154
4980016	C	G	0.699623	0.069599	0.14377	0.628316	0.102891	0.170019	0.545063	0.236512	0.267737	0.377033	-0.129886	0.31506	0.680149	0.710247
4980077	A	G	0.699623	0.069599	0.14377	0.628316	0.102891	0.170019	0.545063	0.236512	0.267737	0.377033	-0.129886	0.31506	0.680149	0.710247
4980490	C	A	0.701507	0.0955892	0.14453	0.508369	0.123506	0.170108	0.467809	0.223479	0.268675	0.405532	-0.111953	0.315066	0.722342	0.675154
4980601	C	G	0.701507	0.0955892	0.14453	0.508369	0.123506	0.170108	0.467809	0.223479	0.268675	0.405532	-0.111953	0.315066	0.722342	0.675154
4980756	T	C	0.721281	0.145297	0.14707	0.32318	0.202795	0.174076	0.244028	0.296578	0.275735	0.28211	-0.209329	0.318604	0.511169	0.498714
4981152	T	C	0.701507	0.0955892	0.14453	0.508369	0.123506	0.170108	0.467809	0.223479	0.268675	0.405532	-0.111953	0.315066	0.722342	0.675154
4981574	T	C	0.701507	0.0955892	0.14453	0.508369	0.123506	0.170108	0.467809	0.223479	0.268675	0.405532	-0.111953	0.315066	0.722342	0.675154
4981608	G	A	0.701507	0.0955892	0.14453	0.508369	0.123506	0.170108	0.467809	0.223479	0.268675	0.405532	-0.111953	0.315066	0.722342	0.675154
4981663	A	G	0.775895	0.0345823	0.157588	0.826301	0.101279	0.188027	0.590133	0.345687	0.31408	0.271055	-0.251126	0.34747	0.469848	0.669324
4983011	C	T	0.747646	-0.0168924	0.149283	0.909906	0.0525915	0.177136	0.766544	0.342441	0.287002	0.232804	-0.259012	0.32635	0.427391	0.647339
4984132	T	A	0.74388	-0.00708195	0.14849	0.961961	0.0646813	0.177273	0.715209	0.343231	0.285267	0.228901	-0.26292	0.326731	0.420995	0.646702
5010949	T	A	0.953861	0.193921	0.329982	0.556752	0.208737	0.366551	0.569043	0.236253	0.786549	0.763897	-0.0934158	0.789946	0.905865	0.71697
5012342	A	C	0.953861	0.193921	0.329982	0.556752	0.208737	0.366551	0.569043	0.236253	0.786549	0.763897	-0.0934158	0.789946	0.905865	0.71697
5012449	T	C	0.953861	0.193921	0.329982	0.556752	0.208737	0.366551	0.569043	0.236253	0.786549	0.763897	-0.0934158	0.789946	0.905865	0.71697
5012726	C	T	0.953861	0.193921	0.329982	0.556752	0.208737	0.366551	0.569043	0.236253	0.786549	0.763897	-0.0934158	0.789946	0.905865	0.71697
5013299	G	T	0.953861	0.193921	0.329982	0.556752	0.208737	0.366551	0.569043	0.236253	0.786549	0.763897	-0.0934158	0.789946	0.905865	0.71697
5013341	G	A	0.953861	0.193921	0.329982	0.556752	0.208737	0.366551	0.569043	0.236253	0.786549	0.763897	-0.0934158	0.789946	0.905865	0.71697
5014594	A	G	0.953861	0.193921	0.329982	0.556752	0.208737	0.366551	0.569043	0.236253	0.786549	0.763897	-0.0934158	0.789946	0.905865	0.71697
5014749	A	G	0.953861	0.193921	0.329982	0.556752	0.208737	0.366551	0.569043	0.236253	0.786549	0.763897	-0.0934158	0.789946	0.905865	0.71697
5015067	A	G	0.953861	0.193921	0.329982	0.556752	0.208737	0.366551	0.569043	0.236253	0.786549	0.763897	-0.0934158	0.789946	0.905865	0.71697
5015127	T	C	0.953861	0.193921	0.329982	0.556752	0.208737	0.366551	0.569043	0.236253	0.786549	0.763897	-0.0934158	0.789946	0.905865	0.71697
5015530	G	A	0.953861	0.193921	0.329982	0.556752	0.208737	0.366551	0.569043	0.236253	0.786549	0.763897	-0.0934158	0.789946	0.905865	0.71697
5015836	C	A	0.953861	0.193921	0.329982	0.556752	0.208737	0.366551	0.569043	0.236253	0.786549	0.763897	-0.0934158	0.789946	0.905865	0.71697
5016226	G	C	0.953861	0.193921	0.329982	0.556752	0.208737	0.366551	0.569043	0.236253	0.786549	0.763897	-0.0934158	0.789946	0.905865	0.71697
5016367	G	A	0.953861	0.193921	0.329982	0.556752	0.208737	0.366551	0.569043	0.236253	0.786549	0.763897	-0.0934158	0.789946	0.905865	0.71697
5016432	G	A	0.953861	0.193921	0.329982	0.556752	0.208737	0.366551	0.569043	0.236253	0.786549	0.763897	-0.0934158	0.789946	0.905865	0.71697
5016475	C	T	0.953861	0.193921	0.329982	0.556752	0.208737	0.366551	0.569043	0.236253	0.786549	0.763897	-0.0934158	0.789946	0.905865	0.71697
5018176	G	A	0.953861	0.193921	0.329982	0.556752	0.208737	0.366551	0.569043	0.236253	0.786549	0.763897	-0.0934158	0.789946	0.905865	0.71697
5019151	G	T	0.953861	0.193921	0.329982	0.556752	0.208737	0.366551	0.569043	0.236253	0.786549	0.763897	-0.0934158	0.789946	0.905865	0.71697
5019781	C	A	0.954802	0.159815	0.340491	0.638807	0.169304	0.380509	0.656362	0.200596	0.792486	0.800173	-0.0564579	0.79585	0.943445	0.747804
5020442	C	T	0.954802	0.159815	0.340491	0.638807	0.169304	0.380509	0.656362	0.200596	0.792486	0.800173	-0.0564579	0.79585	0.943445	0.747804
5020518	T	C	0.954802	0.159815	0.340491	0.638807	0.169304	0.380509	0.656362	0.200596	0.792486	0.800173	-0.0564579	0.79585	0.943445	0.747804
5020673	G	T	0.954802	0.159815	0.340491	0.638807	0.169304	0.380509	0.656362	0.200596	0.792486	0.800173	-0.0564579	0.79585	0.943445	0.747804
5020903	C	T	0.954802	0.159815	0.340491	0.638807	0.169304	0.380509	0.656362	0.200596	0.792486	0.800173	-0.0564579	0.79585	0.943445	0.747804
5021479	C	T	0.954802	0.159815	0.340491	0.638807	0.169304	0.380509	0.656362	0.200596	0.792486	0.800173	-0.0564579	0.79585	0.943445	0.747804
5021805	T	C	0.954802	0.159815	0.340491	0.638807	0.169304	0.380509	0.656362	0.200596	0.792486	0.800173	-0.0564579	0.79585	0.943445	0.747804
5022075	T	C	0.954802	0.159815	0.340491	0.638807	0.169304	0.380509	0.656362	0.200596	0.792486	0.800173	-0.0564579	0.79585	0.943445	0.747804
5024363	G	A	0.70904	0.0428835	0.143707	0.765391	0.119957	0.176478	0.496674	0.313953	0.265956	0.237813	-0.236324	0.312093	0.448917	0.645003
5042488	A	G	0.691149	0.00607807	0.143671	0.966255	0.0104016	0.179685	0.953838	0.134121	0.251042	0.593165	0.0195681	0.307165	0.949205	0.796663
5042668	C	A	0.687382	0.0382756	0.142747	0.788594	0.0582512	0.178	0.743475	0.168444	0.249744	0.500015	-0.0292749	0.306312	0.92386	0.771559
5042962	A	C	0.691149	0.00607807	0.143671	0.966255	0.0104016	0.179685	0.953838	0.134121	0.251042	0.593165	0.0195681	0.307165	0.949205	0.796663
5043276	G	C	0.690207	0.0193957	0.143082	0.892172	0.00998043	0.179688	0.955706	0.108306	0.249086	0.663698	0.0606834	0.305134	0.842361	0.779976
5043544	G	A	0.689265	0.00381953	0.143149	0.978713	-0.0083832	0.179292	0.962707	0.0757687	0.248225	0.760182	0.0620836	0.303075	0.837693	0.878184
5043678	G	A	0.691149	0.0254699	0.143813	0.859426	-0.00897218	0.179303	0.960091	0.0348622	0.251039	0.889552	0.125532	0.306523	0.682148	0.836711
5080264	C	T	0.43032	-0.0822267	0.133949	0.539306	-0.0821553	0.159852	0.607289	0.116534	0.186399	0.53185	-0.00133024	0.283911	0.996262	0.7993
5098096	A	C	0.467985	0.0871847	0.132002	0.508945	0.00274788	0.162006	0.986467	-0.00387626	0.196159	0.984234	0.271961	0.288121	0.345214	0.572837
5098491	C	T	0.46516	0.0709138	0.132794	0.59333	-0.0257839	0.164051	0.875111	-0.0177913	0.196168	0.927735	0.30142	0.290014	0.298652	0.567782
5098573	G	A	0.548964	-0.0722613	0.131994	0.584065	-0.0183436	0.163185	0.910498	0.217347	0.219419	0.3219	-0.174916	0.289998	0.546401	0.723421
5098654	C	T	0.46516	0.0709138	0.132794	0.59333	-0.0257839	0.164051	0.875111	-0.0177913	0.196168	0.927735	0.30142	0.290014	0.298652	0.567782
5099222	G	A	0.467985	0.0903819	0.132578	0.495413	0.00615656	0.162942	0.96986	-0.00221575	0.196129	0.990986	0.268467	0.288587	0.352225	0.5726
5099557	C	T	0.467985	0.0903819	0.132578	0.495413	0.00615656	0.162942	0.96986	-0.00221575	0.196129	0.990986	0.268467	0.288587	0.352225	0.5726
5100319	A	C	0.536723	-0.0924522	0.132459	0.485198	-0.00668277	0.163654	0.967428	0.270176	0.216601	0.212271	-0.273436	0.290625	0.346778	0.562221
5100456	G	C	0.532957	-0.0641756	0.132658	0.628552	0.00936141	0.163415	0.954317	0.24687	0.215099	0.251092	-0.237688	0.291823	0.415362	0.669389
5100607	T	A	0.538606	-0.100444	0.132082	0.446972	-0.0191508	0.162973	0.906456	0.263387	0.21664	0.224068	-0.260481	0.290267	0.369515	0.559737
5100973	T	G	0.538606	-0.100444	0.132082	0.446972	-0.0191508	0.162973	0.906456	0.263387	0.21664	0.224068	-0.260481	0.290267	0.369515	0.559737
5101064	C	T	0.538606	-0.100444	0.132082	0.446972	-0.0191508	0.162973	0.906456	0.263387	0.21664	0.224068	-0.260481	0.290267	0.369515	0.559737
5101180	T	A	0.563088	-0.0637326	0.132171	0.629665	-0.00102147	0.163562	0.995017	0.230974	0.221442	0.296928	-0.198399	0.291025	0.495413	0.718124
5101258	C	A	0.542373	-0.0965996	0.132902	0.46732	-0.0128145	0.163168	0.937402	0.266868	0.216477	0.217659	-0.267273	0.288835	0.354785	0.561299
5109119	T	C	0.978343	-0.477116	0.448378	0.287287	-1.12641	0.629909	0.0737422	-1.35258	0.915252	0.139456	1.50719	0.930718	0.105365	0.217834
5110971	G	A	0.982109	-0.31583	0.496211	0.524461	-0.88567	0.749847	0.237549	-0.977876	0.999869	0.328072	1.11401	1.01237	0.271161	0.527076
5112747	T	C	0.643126	-0.155797	0.131857	0.237381	-0.0957711	0.166919	0.566132	0.204221	0.229314	0.373157	-0.155406	0.286029	0.586907	0.523548
5112814	C	T	0.586629	-0.0584004	0.127652	0.647314	-0.0202969	0.161115	0.899749	0.163611	0.212831	0.442049	-0.0927207	0.279076	0.739707	0.823158
5112853	C	T	0.587571	-0.0626054	0.127525	0.623479	-0.0268218	0.160871	0.867584	0.159483	0.212903	0.453804	-0.0858503	0.278901	0.758222	0.820277
5116366	T	C	0.63936	0.172609	0.134912	0.20075	0.152807	0.159317	0.337489	0.0706399	0.256515	0.783022	0.0369414	0.300677	0.902217	0.55351
5117500	G	C	0.969868	-0.418148	0.379703	0.270788	-0.416967	0.494225	0.39885	0.107013	0.814517	0.895473	0.00634278	0.830179	0.993904	0.604398
5122994	G	T	0.479284	-0.217582	0.125548	0.0830845	-0.220435	0.151115	0.144641	0.0899969	0.194268	0.643176	0.0259345	0.281237	0.926527	0.319011
5124190	T	C	0.986817	-0.67897	0.587705	0.247972	-1.11009	0.682435	0.103809	-1.49354	1.28408	0.244781	1.61697	1.28166	0.207085	0.314854
5124352	C	A	0.838983	-0.340264	0.1726	0.0486779	-0.299698	0.217565	0.168356	0.179094	0.331475	0.588993	-0.0942671	0.361356	0.794192	0.214531
5124416	A	G	0.73823	-0.328988	0.144461	0.0227654	-0.440257	0.178914	0.0138659	-0.15069	0.25925	0.56107	0.345135	0.305757	0.258987	0.0763087
5125710	A	G	0.850283	-0.013039	0.181852	0.94284	0.135831	0.224026	0.544302	0.506792	0.377711	0.179678	-0.454792	0.404054	0.260347	0.591796
5126278	G	A	0.838983	-0.340264	0.1726	0.0486779	-0.299698	0.217565	0.168356	0.179094	0.331475	0.588993	-0.0942671	0.361356	0.794192	0.214531
5129695	G	C	0.686441	-0.212161	0.140427	0.130834	-0.0915789	0.17242	0.595322	0.341686	0.254315	0.179093	-0.352328	0.30611	0.249738	0.248652
5130006	T	C	0.899247	-0.198577	0.215439	0.356667	-0.569941	0.275891	0.0388457	-0.813319	0.441485	0.0654405	1.04479	0.470773	0.026466	0.0933123
5130064	T	C	0.686441	-0.212161	0.140427	0.130834	-0.0915789	0.17242	0.595322	0.341686	0.254315	0.179093	-0.352328	0.30611	0.249738	0.248652
5130155	A	G	0.896422	-0.197615	0.213547	0.35476	-0.583428	0.273212	0.0327251	-0.84949	0.436896	0.0518502	1.09201	0.46791	0.0196063	0.0735025
5130232	T	C	0.816384	-0.339475	0.165465	0.040205	-0.344421	0.208285	0.0982086	0.0686005	0.31465	0.827412	0.0344575	0.351956	0.922009	0.195904
5130429	G	A	0.582862	-0.256109	0.130644	0.0499539	-0.266252	0.156596	0.0890847	0.0595424	0.215007	0.781833	0.0577248	0.287296	0.840758	0.231288
5130650	T	C	0.847458	0.0247563	0.181235	0.891349	0.161224	0.223213	0.470118	0.47158	0.374666	0.20815	-0.413788	0.401104	0.302249	0.631819
5130734	C	T	0.686441	-0.212161	0.140427	0.130834	-0.0915789	0.17242	0.595322	0.341686	0.254315	0.179093	-0.352328	0.30611	0.249738	0.248652
5131124	T	C	0.686441	-0.212161	0.140427	0.130834	-0.0915789	0.17242	0.595322	0.341686	0.254315	0.179093	-0.352328	0.30611	0.249738	0.248652
5131310	C	G	0.686441	-0.212161	0.140427	0.130834	-0.0915789	0.17242	0.595322	0.341686	0.254315	0.179093	-0.352328	0.30611	0.249738	0.248652
5131900	T	C	0.850283	-0.013039	0.181852	0.94284	0.135831	0.224026	0.544302	0.506792	0.377711	0.179678	-0.454792	0.404054	0.260347	0.591796
5132125	T	C	0.686441	-0.212161	0.140427	0.130834	-0.0915789	0.17242	0.595322	0.341686	0.254315	0.179093	-0.352328	0.30611	0.249738	0.248652
5132515	G	A	0.686441	-0.212161	0.140427	0.130834	-0.0915789	0.17242	0.595322	0.341686	0.254315	0.179093	-0.352328	0.30611	0.249738	0.248652
5133432	C	T	0.584746	-0.267951	0.130714	0.0403746	-0.254808	0.156466	0.103414	0.0956732	0.217084	0.659415	-0.0184844	0.290808	0.949319	0.205562
5133769	C	G	0.59322	-0.270336	0.130325	0.0380498	-0.27006	0.156219	0.0838584	0.077611	0.219487	0.723637	0.0222704	0.291114	0.939021	0.193662
5133916	T	C	0.59322	-0.270336	0.130325	0.0380498	-0.27006	0.156219	0.0838584	0.077611	0.219487	0.723637	0.0222704	0.291114	0.939021	0.193662
5133919	C	T	0.59322	-0.270336	0.130325	0.0380498	-0.27006	0.156219	0.0838584	0.077611	0.219487	0.723637	0.0222704	0.291114	0.939021	0.193662
5134295	T	C	0.59322	-0.270336	0.130325	0.0380498	-0.27006	0.156219	0.0838584	0.077611	0.219487	0.723637	0.0222704	0.291114	0.939021	0.193662
5134496	A	G	0.59322	-0.270336	0.130325	0.0380498	-0.27006	0.156219	0.0838584	0.077611	0.219487	0.723637	0.0222704	0.291114	0.939021	0.193662
5134504	T	C	0.59322	-0.270336	0.130325	0.0380498	-0.27006	0.156219	0.0838584	0.077611	0.219487	0.723637	0.0222704	0.291114	0.939021	0.193662
5134592	A	T	0.589454	-0.261122	0.129927	0.0444567	-0.25881	0.156631	0.098462	0.0829005	0.2201	0.706434	0.0150524	0.292717	0.958989	0.216049
5134763	C	T	0.584746	-0.256201	0.128871	0.0468074	-0.238681	0.15538	0.124512	0.11221	0.218849	0.608143	-0.0366061	0.290629	0.899768	0.222563
5142352	T	A	0.979284	-0.0627121	0.451127	0.889441	-0.24045	0.52043	0.644066	-0.681372	1.24853	0.585246	0.80228	1.2478	0.520252	0.78726
5145194	A	C	0.853107	0.214014	0.184588	0.246288	0.0819059	0.231837	0.72387	-0.210642	0.360157	0.55864	0.409647	0.39387	0.298313	0.355169
5152477	T	C	0.903955	0.130264	0.222598	0.558415	0.313722	0.284612	0.270339	0.612461	0.492257	0.213429	-0.536367	0.506052	0.289188	0.550437
5152615	G	A	0.903955	0.130264	0.222598	0.558415	0.313722	0.284612	0.270339	0.612461	0.492257	0.213429	-0.536367	0.506052	0.289188	0.550437
5152755	C	T	0.74388	0.147857	0.151703	0.329735	0.184411	0.189631	0.330815	0.188491	0.284087	0.507012	-0.0870753	0.321366	0.786426	0.630317
5157471	T	C	0.791902	-0.200429	0.156588	0.200553	-0.0654186	0.190458	0.731237	0.424287	0.306297	0.165987	-0.405263	0.339463	0.232541	0.310564
5183814	C	T	0.596045	0.0713791	0.131231	0.586497	0.220544	0.161118	0.17105	0.395825	0.230044	0.0853144	-0.454726	0.291311	0.118532	0.332574
5184037	A	G	0.596045	0.0713791	0.131231	0.586497	0.220544	0.161118	0.17105	0.395825	0.230044	0.0853144	-0.454726	0.291311	0.118532	0.332574
5184493	G	A	0.596045	0.0713791	0.131231	0.586497	0.220544	0.161118	0.17105	0.395825	0.230044	0.0853144	-0.454726	0.291311	0.118532	0.332574
5199067	C	T	0.856874	0.413596	0.186897	0.0269006	0.495958	0.231743	0.0323449	0.335066	0.386832	0.386392	-0.250401	0.412409	0.543741	0.109573
5208436	G	A	0.778719	-0.159795	0.158201	0.312457	-0.0773664	0.196325	0.693527	0.289334	0.304754	0.342416	-0.23035	0.343473	0.502444	0.563961
5209832	A	G	0.855932	0.458195	0.18778	0.0146847	0.541949	0.233913	0.0205102	0.334542	0.385751	0.385806	-0.248877	0.411719	0.545523	0.0667397
5210690	A	G	0.8258	-0.00521838	0.166329	0.974971	0.255532	0.215448	0.235603	0.742503	0.361656	0.040066	-0.757154	0.397088	0.0565508	0.225717
5214225	G	A	0.8258	-0.00521838	0.166329	0.974971	0.255532	0.215448	0.235603	0.742503	0.361656	0.040066	-0.757154	0.397088	0.0565508	0.225717
5214228	C	G	0.8258	-0.00521838	0.166329	0.974971	0.255532	0.215448	0.235603	0.742503	0.361656	0.040066	-0.757154	0.397088	0.0565508	0.225717
5215987	T	C	0.8258	-0.00521838	0.166329	0.974971	0.255532	0.215448	0.235603	0.742503	0.361656	0.040066	-0.757154	0.397088	0.0565508	0.225717
5216650	T	C	0.8258	-0.00521838	0.166329	0.974971	0.255532	0.215448	0.235603	0.742503	0.361656	0.040066	-0.757154	0.397088	0.0565508	0.225717
5217068	C	T	0.8258	-0.00521838	0.166329	0.974971	0.255532	0.215448	0.235603	0.742503	0.361656	0.040066	-0.757154	0.397088	0.0565508	0.225717
5218126	C	T	0.8258	-0.00521838	0.166329	0.974971	0.255532	0.215448	0.235603	0.742503	0.361656	0.040066	-0.757154	0.397088	0.0565508	0.225717
5218252	C	T	0.8258	-0.00521838	0.166329	0.974971	0.255532	0.215448	0.235603	0.742503	0.361656	0.040066	-0.757154	0.397088	0.0565508	0.225717
5220020	C	T	0.8258	-0.00521838	0.166329	0.974971	0.255532	0.215448	0.235603	0.742503	0.361656	0.040066	-0.757154	0.397088	0.0565508	0.225717
5220396	C	T	0.8258	-0.00521838	0.166329	0.974971	0.255532	0.215448	0.235603	0.742503	0.361656	0.040066	-0.757154	0.397088	0.0565508	0.225717
5222331	C	T	0.8258	-0.00521838	0.166329	0.974971	0.255532	0.215448	0.235603	0.742503	0.361656	0.040066	-0.757154	0.397088	0.0565508	0.225717
5222507	A	G	0.8258	-0.00521838	0.166329	0.974971	0.255532	0.215448	0.235603	0.742503	0.361656	0.040066	-0.757154	0.397088	0.0565508	0.225717
5222922	T	A	0.8258	-0.00521838	0.166329	0.974971	0.255532	0.215448	0.235603	0.742503	0.361656	0.040066	-0.757154	0.397088	0.0565508	0.225717
5224327	T	C	0.821092	0.0158986	0.165506	0.923473	0.242827	0.213919	0.256319	0.650671	0.353162	0.0654144	-0.65189	0.39014	0.0947391	0.322868
5224664	T	C	0.821092	0.0158986	0.165506	0.923473	0.242827	0.213919	0.256319	0.650671	0.353162	0.0654144	-0.65189	0.39014	0.0947391	0.322868
5225170	G	C	0.821092	0.0158986	0.165506	0.923473	0.242827	0.213919	0.256319	0.650671	0.353162	0.0654144	-0.65189	0.39014	0.0947391	0.322868
5225462	A	C	0.821092	0.0158986	0.165506	0.923473	0.242827	0.213919	0.256319	0.650671	0.353162	0.0654144	-0.65189	0.39014	0.0947391	0.322868
5225471	G	A	0.821092	0.0158986	0.165506	0.923473	0.242827	0.213919	0.256319	0.650671	0.353162	0.0654144	-0.65189	0.39014	0.0947391	0.322868
5225508	T	A	0.821092	0.0158986	0.165506	0.923473	0.242827	0.213919	0.256319	0.650671	0.353162	0.0654144	-0.65189	0.39014	0.0947391	0.322868
5227038	C	T	0.983051	-0.855889	0.514937	0.0964878	-0.482368	0.662338	0.466441	1.04077	1.0752	0.333054	-0.940727	1.07979	0.383638	0.236564
5252780	T	C	0.980226	-0.485167	0.469392	0.301319	-0.196993	0.613938	0.748311	0.807333	0.963342	0.402	-0.705474	0.967241	0.465777	0.529372
5253897	T	C	0.980226	-0.485167	0.469392	0.301319	-0.196993	0.613938	0.748311	0.807333	0.963342	0.402	-0.705474	0.967241	0.465777	0.529372
5255916	T	C	0.980226	-0.485167	0.469392	0.301319	-0.196993	0.613938	0.748311	0.807333	0.963342	0.402	-0.705474	0.967241	0.465777	0.529372
5256116	A	G	0.579096	0.111432	0.128984	0.38763	0.25206	0.159902	0.114947	0.364524	0.222875	0.101934	-0.42147	0.28873	0.144362	0.312481
5256367	G	T	0.980226	-0.485167	0.469392	0.301319	-0.196993	0.613938	0.748311	0.807333	0.963342	0.402	-0.705474	0.967241	0.465777	0.529372
5256683	G	A	0.980226	-0.485167	0.469392	0.301319	-0.196993	0.613938	0.748311	0.807333	0.963342	0.402	-0.705474	0.967241	0.465777	0.529372
5259324	G	T	0.964218	-0.88164	0.374725	0.0186345	-0.678348	0.530694	0.201169	0.42783	0.730206	0.557941	-0.361175	0.745569	0.628081	0.0967319
5260936	A	C	0.753296	0.185756	0.14683	0.205831	0.240914	0.182481	0.186764	0.252973	0.305579	0.407757	-0.173594	0.340145	0.609803	0.47562
5261359	A	G	0.758945	0.145311	0.147267	0.323781	0.174004	0.182149	0.339433	0.18501	0.303021	0.541496	-0.0851093	0.337089	0.800667	0.638861
5261601	T	C	0.683616	0.111978	0.135314	0.407929	0.268021	0.17235	0.119923	0.447082	0.270542	0.098424	-0.458249	0.316497	0.147651	0.327649
5261681	A	G	0.683616	0.111978	0.135314	0.407929	0.268021	0.17235	0.119923	0.447082	0.270542	0.098424	-0.458249	0.316497	0.147651	0.327649
5264209	T	C	0.696798	0.104873	0.136153	0.441145	0.252339	0.173306	0.145384	0.434428	0.274271	0.113208	-0.433769	0.316937	0.171116	0.373121
5275282	T	C	0.985876	0.692744	0.595348	0.244588	1.02236	0.713624	0.151963	1.24103	1.28755	0.335113	-1.14278	1.29884	0.378942	0.42664
5276575	C	A	0.557439	0.165003	0.131396	0.209198	0.379409	0.167081	0.023159	0.438625	0.212425	0.0389374	-0.598288	0.287464	0.0374095	0.0846341
5276748	G	A	0.645951	-0.102384	0.132447	0.439511	-0.394912	0.166861	0.0179467	-0.430401	0.242777	0.0762583	0.849299	0.297308	0.00428169	0.0222849
5294170	T	C	0.853107	-0.0237506	0.174066	0.891469	-0.0357493	0.21197	0.86607	0.079157	0.380019	0.834997	0.0420629	0.405275	0.917337	0.883397
5294886	G	A	0.853107	-0.0237506	0.174066	0.891469	-0.0357493	0.21197	0.86607	0.079157	0.380019	0.834997	0.0420629	0.405275	0.917337	0.883397
5307246	A	G	0.568738	0.26165	0.133345	0.0497389	0.221423	0.160905	0.168788	0.0418806	0.22375	0.851523	0.134271	0.290726	0.64419	0.189438
5312080	C	T	0.937853	0.111705	0.258368	0.665487	0.195881	0.320245	0.540763	0.359187	0.566976	0.526397	-0.259078	0.583955	0.657287	0.79599
5316399	T	G	0.612994	-0.309049	0.133281	0.0204066	-0.274887	0.162608	0.0909344	0.154928	0.22291	0.487039	-0.0921349	0.283748	0.745403	0.111807
5320622	A	G	0.629002	0.192063	0.137964	0.163885	0.178129	0.166751	0.285416	0.0871638	0.239154	0.715509	0.0500942	0.292351	0.863949	0.449505
5350421	G	T	0.936912	0.0410248	0.25479	0.872082	0.120271	0.315691	0.703221	0.339695	0.558072	0.542727	-0.239425	0.576203	0.67776	0.841686
5351288	A	G	0.936912	0.0410248	0.25479	0.872082	0.120271	0.315691	0.703221	0.339695	0.558072	0.542727	-0.239425	0.576203	0.67776	0.841686
5387513	C	T	0.828625	-0.00337374	0.175739	0.984684	0.0439489	0.213679	0.837043	0.223642	0.325164	0.49159	-0.133731	0.35961	0.709985	0.857468
5391286	T	G	0.772128	0.0306786	0.157088	0.845161	0.127183	0.196081	0.516582	0.339998	0.310717	0.273851	-0.283869	0.347592	0.414116	0.720258
5393126	G	A	0.768362	0.0442798	0.156856	0.777717	0.110083	0.195291	0.572967	0.26778	0.308113	0.384794	-0.191877	0.343167	0.576069	0.795357
5393305	G	T	0.444444	0.136807	0.131681	0.298839	0.202951	0.164501	0.217302	0.204521	0.197103	0.29944	-0.190113	0.286902	0.50756	0.539041
5394547	G	A	0.934087	-0.179981	0.277003	0.515857	-0.413998	0.327882	0.206717	-0.597285	0.566383	0.291627	0.757621	0.579775	0.191298	0.426012
5395285	T	C	0.641243	-0.211955	0.138186	0.125069	-0.313783	0.167801	0.061488	-0.0607328	0.230104	0.791829	0.30246	0.292764	0.301549	0.246827
5398252	C	A	0.444444	0.136807	0.131681	0.298839	0.202951	0.164501	0.217302	0.204521	0.197103	0.29944	-0.190113	0.286902	0.50756	0.539041
5399456	G	A	0.426554	0.15672	0.133454	0.24026	0.198905	0.164944	0.227858	0.171349	0.19493	0.379387	-0.131526	0.291157	0.651458	0.534435
5400852	G	A	0.454802	0.154646	0.131235	0.238642	0.218675	0.164367	0.183385	0.203791	0.199354	0.30666	-0.182047	0.286157	0.52466	0.484873
5402872	T	C	0.444444	0.154235	0.132196	0.243324	0.188099	0.164821	0.253776	0.161807	0.198501	0.414989	-0.100809	0.289265	0.727465	0.550562
5403081	C	A	0.660075	-0.237779	0.141188	0.0921582	-0.29757	0.169622	0.0793777	0.00257774	0.236345	0.991298	0.185301	0.297444	0.5333	0.273145
5403926	T	C	0.442561	0.140477	0.131833	0.286618	0.190585	0.164537	0.246737	0.183058	0.196946	0.35264	-0.142851	0.286882	0.618525	0.565643
5407414	C	T	0.693032	-0.131294	0.139942	0.348141	-0.224574	0.176982	0.204473	-0.0650204	0.253743	0.797762	0.265247	0.305635	0.385473	0.520733
5407464	C	T	0.794727	-0.247304	0.166988	0.138615	-0.355376	0.202243	0.0788883	-0.13605	0.301325	0.651625	0.329015	0.345397	0.340807	0.291517
5407825	G	T	0.795669	-0.252474	0.167116	0.130847	-0.362288	0.202402	0.073463	-0.14217	0.30165	0.637421	0.335467	0.345389	0.331411	0.277859
5409247	G	A	0.710923	-0.155462	0.14289	0.276603	-0.224866	0.17985	0.211191	-0.0358637	0.264047	0.891961	0.210675	0.315452	0.504229	0.529936
5409291	T	G	0.710923	-0.155462	0.14289	0.276603	-0.224866	0.17985	0.211191	-0.0358637	0.264047	0.891961	0.210675	0.315452	0.504229	0.529936
5409358	G	A	0.982109	0.209064	0.483622	0.665532	-0.0399359	0.523662	0.93921	-1.13785	1.33721	0.394815	1.26461	1.34403	0.346752	0.629685
5409721	C	G	0.710923	-0.155462	0.14289	0.276603	-0.224866	0.17985	0.211191	-0.0358637	0.264047	0.891961	0.210675	0.315452	0.504229	0.529936
5410447	T	C	0.710923	-0.155462	0.14289	0.276603	-0.235969	0.179096	0.187652	-0.145366	0.261749	0.578645	0.234293	0.310093	0.449915	0.620732
5454013	C	A	0.902072	0.283547	0.223949	0.205468	0.250454	0.262211	0.339497	-0.0947385	0.489349	0.846488	0.117423	0.504291	0.815879	0.638094
5479877	G	A	0.728814	0.186019	0.146959	0.205588	0.211367	0.18036	0.241232	0.0667566	0.272351	0.806369	-0.0792971	0.31445	0.800904	0.641453
5513550	G	A	0.912429	0.183695	0.235737	0.435839	0.203441	0.295689	0.491437	0.0747129	0.488638	0.878477	-0.0607517	0.510206	0.905218	0.887107
5519824	C	T	0.917138	-0.10375	0.242675	0.668995	-0.350278	0.290416	0.22777	-0.735589	0.531281	0.166188	0.817923	0.546114	0.134207	0.477249
5520332	A	G	0.917138	-0.10375	0.242675	0.668995	-0.350278	0.290416	0.22777	-0.735589	0.531281	0.166188	0.817923	0.546114	0.134207	0.477249
5520466	G	C	0.917138	-0.10375	0.242675	0.668995	-0.350278	0.290416	0.22777	-0.735589	0.531281	0.166188	0.817923	0.546114	0.134207	0.477249
5520850	T	C	0.915254	-0.0337448	0.240269	0.888308	-0.240468	0.285683	0.399939	-0.630672	0.527708	0.232041	0.701332	0.541385	0.195168	0.627158
5521307	C	T	0.915254	-0.0337448	0.240269	0.888308	-0.240468	0.285683	0.399939	-0.630672	0.527708	0.232041	0.701332	0.541385	0.195168	0.627158
5521339	C	T	0.915254	-0.0337448	0.240269	0.888308	-0.240468	0.285683	0.399939	-0.630672	0.527708	0.232041	0.701332	0.541385	0.195168	0.627158
5521357	A	T	0.915254	-0.0337448	0.240269	0.888308	-0.240468	0.285683	0.399939	-0.630672	0.527708	0.232041	0.701332	0.541385	0.195168	0.627158
5521529	T	C	0.915254	-0.0337448	0.240269	0.888308	-0.240468	0.285683	0.399939	-0.630672	0.527708	0.232041	0.701332	0.541385	0.195168	0.627158
5545046	T	G	0.885122	0.00655027	0.203841	0.974365	-0.361987	0.24425	0.138331	-1.13467	0.470425	0.0158652	1.27209	0.487449	0.00906234	0.0650287
5592246	G	A	0.888889	-0.084545	0.209771	0.686923	-0.186257	0.25457	0.46438	-0.258225	0.422693	0.541263	0.309992	0.437534	0.478637	0.876122
5600438	G	A	0.589454	0.117517	0.134756	0.383169	-0.0782873	0.167091	0.639405	-0.363172	0.240718	0.131375	0.595773	0.300692	0.0475535	0.191569
5602344	A	C	0.521657	-0.0807997	0.13264	0.542414	0.220443	0.166968	0.186745	0.461965	0.210439	0.0281459	-0.881416	0.294791	0.00279006	0.0225794
5602453	T	C	0.521657	-0.0807997	0.13264	0.542414	0.220443	0.166968	0.186745	0.461965	0.210439	0.0281459	-0.881416	0.294791	0.00279006	0.0225794
5602668	T	A	0.521657	-0.0807997	0.13264	0.542414	0.220443	0.166968	0.186745	0.461965	0.210439	0.0281459	-0.881416	0.294791	0.00279006	0.0225794
5602852	C	T	0.514124	-0.112153	0.134242	0.403463	0.183789	0.16572	0.267417	0.458393	0.207366	0.027067	-0.900524	0.294112	0.00219982	0.0157416
5602938	G	A	0.521657	-0.0807997	0.13264	0.542414	0.220443	0.166968	0.186745	0.461965	0.210439	0.0281459	-0.881416	0.294791	0.00279006	0.0225794
5602975	T	C	0.548964	-0.0655207	0.134285	0.625605	0.201092	0.167713	0.23052	0.450725	0.218808	0.0394071	-0.796395	0.298265	0.00758296	0.0566184
5604113	A	G	0.59887	0.0753755	0.131589	0.566773	0.251994	0.159712	0.114611	0.36797	0.227465	0.105728	-0.567344	0.285855	0.0471751	0.228214
5604199	T	C	0.596987	0.0714814	0.13145	0.586587	0.245235	0.159358	0.12383	0.362237	0.226868	0.110336	-0.560241	0.285494	0.0497208	0.240261
5604299	G	A	0.594162	0.0761	0.131721	0.563442	0.253397	0.159952	0.113147	0.366207	0.226824	0.106419	-0.568798	0.286012	0.0467319	0.22633
5604466	T	C	0.581921	0.103503	0.13343	0.437917	0.269111	0.162001	0.0966805	0.33513	0.225294	0.136875	-0.523575	0.287217	0.0683149	0.263806
5622232	C	T	0.699623	-0.125043	0.139853	0.37127	-0.162623	0.172399	0.345532	-0.0555743	0.255697	0.82794	0.116428	0.310261	0.707469	0.809671
5624409	A	G	0.681733	-0.10262	0.13865	0.45922	-0.0405114	0.171498	0.813261	0.132437	0.235835	0.574411	-0.181035	0.296957	0.542104	0.816133
5624625	T	C	0.729755	-0.102062	0.148233	0.49112	-0.0587452	0.184894	0.750695	0.100778	0.259439	0.697686	-0.120392	0.313529	0.700987	0.887839
5625287	G	A	0.718456	-0.0856592	0.146403	0.558487	-0.0438329	0.18331	0.811013	0.0943197	0.25182	0.707994	-0.113566	0.307063	0.711498	0.919935
5626167	T	C	0.945386	-0.0798561	0.27992	0.775429	0.0354655	0.352975	0.919967	0.34789	0.616404	0.572492	-0.348902	0.645922	0.589086	0.939521
5626894	A	G	0.725989	-0.097391	0.145252	0.502543	0.0246287	0.184162	0.893613	0.248004	0.255536	0.331784	-0.337633	0.312997	0.280717	0.649558
5627245	G	C	0.725989	-0.097391	0.145252	0.502543	0.0246287	0.184162	0.893613	0.248004	0.255536	0.331784	-0.337633	0.312997	0.280717	0.649558
5627429	T	C	0.781544	-0.107669	0.159013	0.498337	-0.00901405	0.200672	0.964172	0.222976	0.289407	0.441026	-0.270732	0.335838	0.420162	0.769119
5648087	G	A	0.816384	-0.0816215	0.166354	0.623675	-0.0869426	0.203096	0.668589	0.00514286	0.333906	0.987711	0.0198093	0.363045	0.956486	0.966451
5649266	A	G	0.620527	0.0931725	0.132167	0.480836	0.0433325	0.159537	0.785919	-0.0764473	0.231201	0.740907	0.15567	0.282985	0.582251	0.844073
5660099	T	C	0.617702	-0.192705	0.136755	0.158799	-0.275507	0.164742	0.0944548	-0.159404	0.22745	0.483409	0.271183	0.293907	0.356173	0.416074
5661403	T	C	0.616761	-0.201602	0.136998	0.141138	-0.275901	0.164751	0.0940021	-0.14422	0.226896	0.525023	0.243263	0.293336	0.406935	0.413278
5666064	T	G	0.548964	0.263649	0.139887	0.059466	0.314846	0.164625	0.0558117	0.101285	0.211718	0.63237	-0.170463	0.283276	0.547337	0.266356
5682429	G	C	0.733522	0.0917128	0.156503	0.557867	-0.0244459	0.186547	0.895741	-0.274747	0.301077	0.361481	0.394499	0.344885	0.252683	0.638909
5684356	G	A	0.954802	0.28244	0.331467	0.394164	0.141367	0.388404	0.715882	-0.44327	0.71167	0.533377	0.477569	0.715881	0.504704	0.751482
5726369	A	G	0.429378	-0.0983422	0.127713	0.441286	-0.0181116	0.158934	0.909272	0.117473	0.182406	0.519563	-0.241696	0.285968	0.398008	0.719034
5732820	G	A	0.851224	-0.0897726	0.177787	0.613597	-0.222306	0.208676	0.286732	-0.429412	0.411471	0.296669	0.512083	0.428086	0.231612	0.625765
5822043	C	A	0.755179	-0.159303	0.149732	0.287365	-0.167612	0.183904	0.36208	0.00903257	0.298295	0.975843	0.0258034	0.339872	0.939482	0.758685
5822049	T	C	0.755179	-0.159303	0.149732	0.287365	-0.167612	0.183904	0.36208	0.00903257	0.298295	0.975843	0.0258034	0.339872	0.939482	0.758685
5822122	G	T	0.755179	-0.159303	0.149732	0.287365	-0.167612	0.183904	0.36208	0.00903257	0.298295	0.975843	0.0258034	0.339872	0.939482	0.758685
5822142	T	C	0.755179	-0.159303	0.149732	0.287365	-0.167612	0.183904	0.36208	0.00903257	0.298295	0.975843	0.0258034	0.339872	0.939482	0.758685
5822192	T	C	0.755179	-0.159303	0.149732	0.287365	-0.167612	0.183904	0.36208	0.00903257	0.298295	0.975843	0.0258034	0.339872	0.939482	0.758685
5822232	C	T	0.755179	-0.159303	0.149732	0.287365	-0.167612	0.183904	0.36208	0.00903257	0.298295	0.975843	0.0258034	0.339872	0.939482	0.758685
5822362	T	G	0.755179	-0.159303	0.149732	0.287365	-0.167612	0.183904	0.36208	0.00903257	0.298295	0.975843	0.0258034	0.339872	0.939482	0.758685
5822414	T	C	0.750471	-0.172409	0.147651	0.242935	-0.185599	0.182141	0.308209	-0.0019207	0.297195	0.994843	0.0410322	0.338982	0.903655	0.701275
5822436	C	G	0.746704	-0.145053	0.143631	0.312543	-0.157647	0.175892	0.370107	-0.00138638	0.29532	0.996254	0.0406772	0.337414	0.904043	0.783321
5822476	C	T	0.749529	-0.13237	0.14561	0.36331	-0.137832	0.178541	0.440122	0.0161837	0.295702	0.956354	0.0169038	0.337732	0.960082	0.833307
5822534	C	A	0.754237	-0.152436	0.14906	0.306474	-0.167738	0.18396	0.361866	-0.00822732	0.29791	0.977968	0.0479115	0.340131	0.887979	0.776428
5822551	A	G	0.754237	-0.152436	0.14906	0.306474	-0.167738	0.18396	0.361866	-0.00822732	0.29791	0.977968	0.0479115	0.340131	0.887979	0.776428
5822634	C	A	0.755179	-0.142223	0.149089	0.340113	-0.168914	0.183979	0.358558	-0.0357988	0.299054	0.904715	0.0841277	0.341637	0.80549	0.799415
5822669	G	C	0.755179	-0.142223	0.149089	0.340113	-0.168914	0.183979	0.358558	-0.0357988	0.299054	0.904715	0.0841277	0.341637	0.80549	0.799415
5822674	A	G	0.755179	-0.142223	0.149089	0.340113	-0.168914	0.183979	0.358558	-0.0357988	0.299054	0.904715	0.0841277	0.341637	0.80549	0.799415
5822692	T	C	0.755179	-0.142223	0.149089	0.340113	-0.168914	0.183979	0.358558	-0.0357988	0.299054	0.904715	0.0841277	0.341637	0.80549	0.799415
5822769	G	A	0.754237	-0.152436	0.14906	0.306474	-0.183789	0.183472	0.316474	-0.0475413	0.298579	0.873492	0.0994646	0.340824	0.770412	0.76069
5822843	A	G	0.753296	-0.145526	0.148387	0.32673	-0.173013	0.182234	0.342416	-0.0383997	0.297907	0.897438	0.0877774	0.340041	0.7963	0.785366
5822917	T	C	0.753296	-0.145526	0.148387	0.32673	-0.173013	0.182234	0.342416	-0.0383997	0.297907	0.897438	0.0877774	0.340041	0.7963	0.785366
5823011	T	G	0.754237	-0.152436	0.14906	0.306474	-0.183789	0.183472	0.316474	-0.0475413	0.298579	0.873492	0.0994646	0.340824	0.770412	0.76069
5823173	T	C	0.754237	-0.152436	0.14906	0.306474	-0.183789	0.183472	0.316474	-0.0475413	0.298579	0.873492	0.0994646	0.340824	0.770412	0.76069
5823332	A	G	0.754237	-0.152436	0.14906	0.306474	-0.183789	0.183472	0.316474	-0.0475413	0.298579	0.873492	0.0994646	0.340824	0.770412	0.76069
5865643	T	C	0.848399	0.0660609	0.18157	0.715984	-0.170437	0.23929	0.476305	-0.480534	0.366972	0.19038	0.604428	0.394115	0.12512	0.463384
5865834	T	C	0.95951	-0.341827	0.337497	0.311141	-0.611499	0.390765	0.117611	-1.03132	0.805534	0.200443	1.09161	0.812158	0.178922	0.392879
5865991	T	C	0.942561	0.320519	0.280634	0.253402	0.151753	0.366724	0.679017	-0.385812	0.607361	0.525281	0.450626	0.628508	0.473388	0.590212
5866303	G	A	0.942561	0.320519	0.280634	0.253402	0.151753	0.366724	0.679017	-0.385812	0.607361	0.525281	0.450626	0.628508	0.473388	0.590212
5866806	A	G	0.95951	-0.341827	0.337497	0.311141	-0.611499	0.390765	0.117611	-1.03132	0.805534	0.200443	1.09161	0.812158	0.178922	0.392879
5867174	T	C	0.95951	-0.341827	0.337497	0.311141	-0.611499	0.390765	0.117611	-1.03132	0.805534	0.200443	1.09161	0.812158	0.178922	0.392879
5867241	G	T	0.942561	0.320519	0.280634	0.253402	0.151753	0.366724	0.679017	-0.385812	0.607361	0.525281	0.450626	0.628508	0.473388	0.590212
5867862	A	G	0.525424	-0.13501	0.127748	0.290584	0.0300048	0.156432	0.847893	0.302814	0.208858	0.147099	-0.515621	0.279926	0.0654767	0.203633
5869390	C	T	0.942561	0.320519	0.280634	0.253402	0.151753	0.366724	0.679017	-0.385812	0.607361	0.525281	0.450626	0.628508	0.473388	0.590212
5870350	A	G	0.942561	0.320519	0.280634	0.253402	0.151753	0.366724	0.679017	-0.385812	0.607361	0.525281	0.450626	0.628508	0.473388	0.590212
5871453	C	G	0.942561	0.320519	0.280634	0.253402	0.151753	0.366724	0.679017	-0.385812	0.607361	0.525281	0.450626	0.628508	0.473388	0.590212
5871799	A	G	0.942561	0.320519	0.280634	0.253402	0.151753	0.366724	0.679017	-0.385812	0.607361	0.525281	0.450626	0.628508	0.473388	0.590212
5871865	A	G	0.942561	0.320519	0.280634	0.253402	0.151753	0.366724	0.679017	-0.385812	0.607361	0.525281	0.450626	0.628508	0.473388	0.590212
5875161	G	A	0.942561	0.320519	0.280634	0.253402	0.151753	0.366724	0.679017	-0.385812	0.607361	0.525281	0.450626	0.628508	0.473388	0.590212
5875571	G	A	0.90678	0.345708	0.231907	0.136036	0.213571	0.31519	0.498028	-0.233912	0.461095	0.611946	0.316772	0.487472	0.515805	0.422038
5875707	G	A	0.869115	0.138201	0.198657	0.486632	-0.126724	0.257048	0.622013	-0.556014	0.394903	0.159138	0.684471	0.422314	0.105069	0.360542
5875980	A	G	0.90678	0.345708	0.231907	0.136036	0.213571	0.31519	0.498028	-0.233912	0.461095	0.611946	0.316772	0.487472	0.515805	0.422038
5877046	G	A	0.942561	0.320519	0.280634	0.253402	0.151753	0.366724	0.679017	-0.385812	0.607361	0.525281	0.450626	0.628508	0.473388	0.590212
5877204	T	G	0.942561	0.320519	0.280634	0.253402	0.151753	0.366724	0.679017	-0.385812	0.607361	0.525281	0.450626	0.628508	0.473388	0.590212
5877846	A	G	0.942561	0.320519	0.280634	0.253402	0.151753	0.366724	0.679017	-0.385812	0.607361	0.525281	0.450626	0.628508	0.473388	0.590212
5878971	A	G	0.942561	0.320519	0.280634	0.253402	0.151753	0.366724	0.679017	-0.385812	0.607361	0.525281	0.450626	0.628508	0.473388	0.590212
5879443	C	T	0.942561	0.320519	0.280634	0.253402	0.196637	0.371198	0.596295	-0.295819	0.600488	0.622273	0.312461	0.620278	0.614442	0.661506
5884859	A	G	0.701507	0.0990265	0.146969	0.500444	0.0531264	0.18525	0.774279	-0.0915361	0.251786	0.716196	0.121631	0.300168	0.685323	0.891325
5898375	G	A	0.873823	0.521007	0.208852	0.0126091	0.321412	0.240473	0.18136	-0.649557	0.434744	0.135146	0.708892	0.450377	0.115488	0.029007
5898980	G	A	0.785311	0.175369	0.158191	0.267605	0.191163	0.191631	0.318495	0.0237459	0.30718	0.938383	-0.048436	0.341489	0.887208	0.736579
5899166	G	A	0.785311	0.175369	0.158191	0.267605	0.191163	0.191631	0.318495	0.0237459	0.30718	0.938383	-0.048436	0.341489	0.887208	0.736579
5899192	T	C	0.785311	0.175369	0.158191	0.267605	0.191163	0.191631	0.318495	0.0237459	0.30718	0.938383	-0.048436	0.341489	0.887208	0.736579
5902668	G	C	0.499058	0.0659159	0.130079	0.61234	0.155443	0.15861	0.32707	0.122959	0.194561	0.527398	-0.271431	0.273514	0.32101	0.742043
5903663	A	G	0.873823	0.521007	0.208852	0.0126091	0.321412	0.240473	0.18136	-0.649557	0.434744	0.135146	0.708892	0.450377	0.115488	0.029007
5903665	T	G	0.873823	0.521007	0.208852	0.0126091	0.321412	0.240473	0.18136	-0.649557	0.434744	0.135146	0.708892	0.450377	0.115488	0.029007
5903994	A	G	0.785311	0.18859	0.158274	0.23344	0.210597	0.191924	0.272513	0.0397621	0.307731	0.897191	-0.0681959	0.341739	0.841828	0.686623
5904033	C	T	0.713748	-0.0743651	0.141418	0.598989	0.0226574	0.182005	0.900929	0.168845	0.257301	0.511684	-0.266755	0.31038	0.390095	0.794565
5904322	G	A	0.784369	0.195969	0.157391	0.213092	0.221222	0.190481	0.245485	0.0473715	0.306936	0.877344	-0.0790132	0.340972	0.816748	0.652801
5905209	T	C	0.784369	0.195969	0.157391	0.213092	0.221222	0.190481	0.245485	0.0473715	0.306936	0.877344	-0.0790132	0.340972	0.816748	0.652801
5919146	G	T	0.591337	0.076958	0.138055	0.577225	0.141074	0.168117	0.401392	0.102372	0.220657	0.642691	-0.191617	0.285781	0.502536	0.857564
5947883	T	C	0.776836	0.186706	0.161011	0.246219	0.129036	0.199523	0.517811	-0.165543	0.311468	0.595078	0.181577	0.354844	0.608855	0.64861
5949865	T	A	0.782486	0.16249	0.164331	0.322766	0.124298	0.200711	0.535725	-0.121742	0.317464	0.701362	0.127148	0.360941	0.724636	0.769311
5951138	A	G	0.785311	0.163934	0.164596	0.31926	0.12077	0.20087	0.547683	-0.137572	0.320881	0.668117	0.144793	0.362945	0.689937	0.756754
5970477	C	G	0.690207	-0.0388797	0.142936	0.785616	-0.05644	0.17712	0.749989	-0.0436539	0.246075	0.859194	0.0507815	0.308743	0.869355	0.991026
5970916	C	T	0.691149	-0.050236	0.142781	0.724959	-0.0559532	0.177121	0.752075	-0.0212394	0.246527	0.931344	0.015896	0.307943	0.958832	0.98772
5995651	A	G	0.742938	0.157514	0.150743	0.296061	0.264885	0.179383	0.13977	0.263659	0.284351	0.353807	-0.375	0.334437	0.262165	0.499833
5995693	C	G	0.742938	0.157514	0.150743	0.296061	0.264885	0.179383	0.13977	0.263659	0.284351	0.353807	-0.375	0.334437	0.262165	0.499833
6039127	C	T	0.909605	0.0748906	0.228174	0.742748	0.105507	0.274866	0.701092	0.0816019	0.468667	0.861775	-0.0983443	0.486664	0.839855	0.984897
6041835	G	A	0.859699	0.00743722	0.186682	0.968221	-0.0428955	0.226297	0.849659	-0.16079	0.402569	0.689591	0.169356	0.42182	0.68806	0.982602
6042128	A	G	0.835217	0.0600186	0.182157	0.741787	-0.0780382	0.217717	0.720015	-0.382241	0.355389	0.282126	0.453468	0.394502	0.250363	0.695921
6042165	T	C	0.890772	0.107602	0.204173	0.598184	0.223704	0.248221	0.367466	0.322845	0.415469	0.437123	-0.369348	0.437666	0.398722	0.80235
6042429	T	G	0.828625	-0.016249	0.170969	0.924283	0.108059	0.207631	0.602756	0.304088	0.324481	0.348679	-0.37756	0.348923	0.279221	0.754309
6044118	C	T	0.612994	-0.034059	0.13853	0.805791	-0.0173519	0.168656	0.918056	0.0198985	0.220158	0.927983	-0.0472629	0.274324	0.86321	0.992554
6048156	T	C	0.618644	-0.0384813	0.138711	0.781458	-0.039269	0.168148	0.815344	-0.0101035	0.224492	0.964102	0.00303633	0.277815	0.99128	0.994086
6048611	A	G	0.617702	-0.0597007	0.138002	0.665299	-0.056537	0.167302	0.735413	-0.00258996	0.222324	0.990705	-0.00865583	0.275182	0.974907	0.978993
6053019	T	C	0.923729	-0.181663	0.244853	0.458131	-0.310439	0.311786	0.319406	-0.317328	0.479426	0.508041	0.330668	0.500821	0.509092	0.801578
6054341	T	C	0.910546	0.0439331	0.231862	0.849717	0.0610762	0.280851	0.827843	0.0412374	0.471968	0.930375	-0.0543081	0.489304	0.911624	0.996905
6054401	G	A	0.681733	-0.158957	0.138191	0.250033	-0.25079	0.169242	0.138383	-0.195134	0.242158	0.420351	0.271085	0.289513	0.349093	0.529693
6054804	T	A	0.681733	-0.158957	0.138191	0.250033	-0.25079	0.169242	0.138383	-0.195134	0.242158	0.420351	0.271085	0.289513	0.349093	0.529693
6055058	A	G	0.681733	-0.158957	0.138191	0.250033	-0.25079	0.169242	0.138383	-0.195134	0.242158	0.420351	0.271085	0.289513	0.349093	0.529693
6076433	C	T	0.549906	-0.1264	0.128943	0.32695	0.00174741	0.162786	0.991435	0.173977	0.204124	0.394042	-0.360718	0.279127	0.196251	0.448936
6084559	G	A	0.762712	0.193809	0.1516	0.201101	0.152476	0.186696	0.414095	-0.107343	0.297199	0.717963	0.126141	0.334742	0.706301	0.616152
6086268	C	A	0.758004	0.215029	0.15105	0.154573	0.196034	0.186767	0.293893	-0.05314	0.29485	0.856974	0.0572296	0.332526	0.863355	0.556021
6086646	A	G	0.762712	0.193809	0.1516	0.201101	0.152476	0.186696	0.414095	-0.107343	0.297199	0.717963	0.126141	0.334742	0.706301	0.616152
6087866	T	C	0.762712	0.193809	0.1516	0.201101	0.152476	0.186696	0.414095	-0.107343	0.297199	0.717963	0.126141	0.334742	0.706301	0.616152
6088332	A	C	0.762712	0.193809	0.1516	0.201101	0.152476	0.186696	0.414095	-0.107343	0.297199	0.717963	0.126141	0.334742	0.706301	0.616152
6094407	T	C	0.753296	0.198182	0.148624	0.182387	0.090814	0.183577	0.620818	-0.253509	0.285203	0.374073	0.314328	0.31947	0.325163	0.42784
6132436	C	T	0.740113	-0.0133381	0.157441	0.932485	-0.0770841	0.185963	0.678499	-0.159652	0.27475	0.561187	0.204603	0.319526	0.521955	0.935533
6133434	C	T	0.744821	0.125932	0.151752	0.406622	0.10449	0.187168	0.576662	-0.0712108	0.297895	0.81107	0.0710013	0.343192	0.8361	0.861713
6133555	G	A	0.744821	0.125932	0.151752	0.406622	0.10449	0.187168	0.576662	-0.0712108	0.297895	0.81107	0.0710013	0.343192	0.8361	0.861713
6134961	T	C	0.751412	0.0821679	0.153395	0.592191	0.0558175	0.18927	0.768063	-0.0794446	0.300831	0.791715	0.0851845	0.345394	0.805195	0.948713
6135035	A	G	0.751412	0.0821679	0.153395	0.592191	0.0558175	0.18927	0.768063	-0.0794446	0.300831	0.791715	0.0851845	0.345394	0.805195	0.948713
6135071	T	C	0.751412	0.0821679	0.153395	0.592191	0.0558175	0.18927	0.768063	-0.0794446	0.300831	0.791715	0.0851845	0.345394	0.805195	0.948713
6135078	T	A	0.751412	0.0821679	0.153395	0.592191	0.0558175	0.18927	0.768063	-0.0794446	0.300831	0.791715	0.0851845	0.345394	0.805195	0.948713
6135161	G	A	0.751412	0.0821679	0.153395	0.592191	0.0558175	0.18927	0.768063	-0.0794446	0.300831	0.791715	0.0851845	0.345394	0.805195	0.948713
6135547	T	A	0.751412	0.0821679	0.153395	0.592191	0.0558175	0.18927	0.768063	-0.0794446	0.300831	0.791715	0.0851845	0.345394	0.805195	0.948713
6140352	G	A	1	NA	NA	NA	NA	NA	NA	-0.0094545	0.1436	0.947506	NA	NA	NA	0.947504
6157608	T	A	0.741055	-1.66105e-05	0.150971	0.999912	0.16394	0.185662	0.377234	0.359181	0.277976	0.196313	-0.509319	0.327932	0.120394	0.486306
6157957	A	G	0.737288	0.00981898	0.149578	0.947661	0.166175	0.183786	0.365901	0.344319	0.2768	0.213526	-0.489411	0.326731	0.134159	0.517965
6158174	C	G	0.736347	-0.00232577	0.149577	0.987594	0.148004	0.183576	0.420112	0.330431	0.276465	0.232009	-0.471147	0.326642	0.149191	0.55145
6161313	C	G	0.864407	0.0399286	0.187941	0.831754	0.237426	0.230037	0.302015	0.576314	0.410221	0.160055	-0.665386	0.435034	0.126139	0.488535
6161432	A	C	0.854991	0.0844011	0.185137	0.648473	0.320082	0.227695	0.159799	0.669158	0.39742	0.0922288	-0.781837	0.424827	0.0657144	0.299766
6173370	C	T	0.757062	-0.1034	0.153073	0.499363	-0.29522	0.187597	0.115559	-0.430424	0.278864	0.122712	0.57354	0.323809	0.0765224	0.303345
6176625	G	A	0.547081	0.102542	0.135072	0.447755	0.0971139	0.166297	0.559234	-0.0169487	0.211312	0.936072	0.0155624	0.282292	0.956036	0.900159
6181035	T	C	0.73258	-0.00415691	0.14851	0.977669	-0.103026	0.185882	0.579405	-0.21245	0.272739	0.43601	0.274277	0.312475	0.380075	0.854819
6185017	A	G	0.846516	0.500387	0.197243	0.0111835	0.614017	0.242232	0.0112502	0.255855	0.359614	0.476793	-0.32299	0.3919	0.409846	0.0623065
6203401	A	G	0.818267	0.0399978	0.178154	0.822359	-0.027608	0.216231	0.898404	-0.164593	0.321521	0.608706	0.200439	0.36476	0.582657	0.949388
6205842	A	C	0.821092	0.046427	0.179821	0.796265	-0.0197679	0.217742	0.927663	-0.161785	0.32374	0.617261	0.196972	0.367019	0.591488	0.948983
6209792	T	A	0.820151	0.0613595	0.17978	0.732875	0.00273414	0.21706	0.98995	-0.14398	0.32315	0.655921	0.175783	0.3659	0.630934	0.950588
6217990	G	A	0.826742	0.0722441	0.181428	0.690484	-0.00532464	0.2186	0.980567	-0.193518	0.330396	0.558068	0.236184	0.372285	0.525809	0.904833
6218105	G	C	0.824859	0.0790155	0.179802	0.66033	-0.025219	0.218199	0.907987	-0.25516	0.331017	0.440804	0.313647	0.373074	0.400511	0.824675
6242593	T	G	0.94162	0.218793	0.294546	0.457594	0.122867	0.353847	0.728418	-0.293174	0.599227	0.624662	0.298869	0.617645	0.628467	0.850046
6258630	G	A	0.762712	0.186389	0.151048	0.217211	0.446368	0.188325	0.0177784	0.584086	0.289912	0.0439363	-0.79054	0.328058	0.0159632	0.0585764
6274084	G	A	0.653484	0.0700841	0.135716	0.605574	0.0216918	0.163873	0.894692	-0.109113	0.238953	0.647936	0.152746	0.290765	0.599357	0.908443
6275932	C	T	0.685499	0.0513126	0.13968	0.713352	-0.0455849	0.171881	0.790846	-0.212614	0.25516	0.404699	0.300913	0.312219	0.335152	0.783887
6331873	T	C	0.490584	-0.154077	0.132214	0.243872	-0.115497	0.158451	0.466055	0.0499833	0.198505	0.801196	-0.121235	0.274343	0.658555	0.667843
6355950	C	T	0.696798	-0.0288605	0.140831	0.837627	0.104866	0.170983	0.53967	0.298814	0.251419	0.234633	-0.411178	0.296532	0.165557	0.575039
6356142	T	G	0.858757	-0.140871	0.191303	0.461503	-0.324882	0.241424	0.178403	-0.387595	0.35483	0.274685	0.474755	0.383399	0.215613	0.553498
6356213	G	A	0.858757	-0.140871	0.191303	0.461503	-0.324882	0.241424	0.178403	-0.387595	0.35483	0.274685	0.474755	0.383399	0.215613	0.553498
6363273	T	C	0.874765	-0.16636	0.196422	0.397022	-0.29243	0.253213	0.248139	-0.262793	0.382027	0.491521	0.322726	0.409929	0.431122	0.716724
6366427	A	G	0.879473	0.171968	0.199275	0.388155	-0.0568761	0.243494	0.815308	-0.676091	0.451704	0.134457	0.759963	0.472533	0.107775	0.334035
6367428	T	C	0.923729	-0.025205	0.243752	0.917642	-0.338121	0.295827	0.253051	-0.947758	0.542254	0.0804965	1.03404	0.559241	0.0644572	0.306231
6369055	C	T	0.923729	-0.025205	0.243752	0.917642	-0.338121	0.295827	0.253051	-0.947758	0.542254	0.0804965	1.03404	0.559241	0.0644572	0.306231
6374442	T	A	0.879473	0.171968	0.199275	0.388155	-0.0568761	0.243494	0.815308	-0.676091	0.451704	0.134457	0.759963	0.472533	0.107775	0.334035
6383518	C	G	0.54049	0.0365839	0.138385	0.7915	0.0495815	0.170887	0.771707	0.0333754	0.207235	0.872053	-0.0375489	0.284288	0.894921	0.992277
6383966	A	G	0.990584	-0.159364	0.672063	0.812559	0.0355976	0.847234	0.966486	0.56333	1.44073	0.695794	-0.550634	1.44124	0.70242	0.974308
6384148	T	C	0.542373	0.0641327	0.138633	0.643645	0.0918245	0.171378	0.592097	0.0551985	0.207688	0.790412	-0.0787695	0.284537	0.781908	0.960122
6385661	T	C	0.991525	0.644246	0.761426	0.397494	1.04684	0.890528	0.239782	1.72902	1.69021	0.306326	-1.7312	1.69539	0.307197	0.623269
6387370	T	C	0.983993	-0.408768	0.527625	0.438497	-0.420345	0.867401	0.627958	-0.0146919	1.08512	0.989197	0.0208492	1.08427	0.984659	0.891104
6389523	T	C	0.937853	-0.146195	0.266186	0.582854	-0.374863	0.328576	0.253924	-0.602486	0.549976	0.273307	0.670161	0.571298	0.240776	0.636051
6390315	A	T	0.691149	0.147846	0.144793	0.307212	0.123936	0.175877	0.481015	-0.0298168	0.247064	0.903941	0.0725142	0.291978	0.80386	0.769942
6391152	T	C	0.693032	0.134756	0.144482	0.350983	0.120293	0.176439	0.495376	-0.0114958	0.247859	0.963007	0.0439892	0.293809	0.880985	0.822218
6394231	T	C	0.93597	-0.108548	0.263024	0.67983	-0.311532	0.322814	0.334519	-0.544329	0.546944	0.31963	0.6061	0.568069	0.285995	0.722007
6394624	G	A	0.919962	0.001425	0.234149	0.995144	-0.0987911	0.276287	0.720667	-0.303141	0.498929	0.543464	0.344924	0.519534	0.506747	0.929396
6395559	A	C	0.936912	-0.0942562	0.264021	0.72109	-0.293475	0.324928	0.366421	-0.528402	0.548377	0.335259	0.588471	0.569812	0.301723	0.749717
6396930	T	C	0.936912	-0.0942562	0.264021	0.72109	-0.293475	0.324928	0.366421	-0.528402	0.548377	0.335259	0.588471	0.569812	0.301723	0.749717
6396981	C	T	0.93597	-0.142017	0.262714	0.5888	-0.360203	0.321689	0.26283	-0.590519	0.54728	0.280585	0.656332	0.567798	0.247712	0.647439
6397827	T	G	0.920904	0.0134434	0.235	0.954381	-0.0833068	0.277951	0.764393	-0.289817	0.499868	0.562058	0.329693	0.520733	0.526648	0.937398
6398502	T	C	0.937853	-0.114342	0.265668	0.666909	-0.327083	0.327841	0.31843	-0.559649	0.55008	0.308966	0.622664	0.571477	0.275903	0.706885
6398523	A	G	0.688324	0.138393	0.14425	0.337358	0.131515	0.175915	0.454698	0.00427791	0.245263	0.986084	0.022064	0.289574	0.939264	0.813634
6399783	A	G	0.844633	-0.0353861	0.178553	0.842903	-0.114368	0.217069	0.598282	-0.19504	0.362377	0.590423	0.246502	0.389011	0.526301	0.928764
6404352	G	A	0.980226	-0.324342	0.469755	0.489912	-0.698425	0.516752	0.176513	-2.03068	1.29889	0.11796	2.07707	1.30853	0.112438	0.339211
6408771	T	A	0.626177	0.0455174	0.134573	0.735186	-0.028982	0.162605	0.858538	-0.11939	0.217603	0.58324	0.220499	0.270813	0.415522	0.852045
6408977	T	C	0.626177	0.0455174	0.134573	0.735186	-0.028982	0.162605	0.858538	-0.11939	0.217603	0.58324	0.220499	0.270813	0.415522	0.852045
6409423	T	G	0.626177	0.0455174	0.134573	0.735186	-0.028982	0.162605	0.858538	-0.11939	0.217603	0.58324	0.220499	0.270813	0.415522	0.852045
6409528	G	T	0.626177	0.0455174	0.134573	0.735186	-0.028982	0.162605	0.858538	-0.11939	0.217603	0.58324	0.220499	0.270813	0.415522	0.852045
6409646	C	T	0.556497	0.0643656	0.131039	0.62329	-0.108759	0.159679	0.495802	-0.262825	0.205398	0.20069	0.510786	0.269077	0.0576575	0.273294
6409845	T	C	0.623352	0.0546128	0.135068	0.685965	-0.0220274	0.163035	0.892526	-0.122212	0.21681	0.572972	0.226161	0.270387	0.402912	0.831447
6410453	T	G	0.897363	-0.218434	0.21467	0.308899	-0.354673	0.254555	0.163526	-0.40334	0.429179	0.347323	0.459832	0.455195	0.312406	0.558244
6410857	C	T	0.90113	-0.243006	0.217214	0.26325	-0.37654	0.258524	0.145254	-0.393729	0.434707	0.365077	0.445428	0.460126	0.333016	0.532074
6411288	A	G	0.933145	0.052201	0.263355	0.842877	-0.401692	0.32274	0.213269	-1.35443	0.609647	0.0263065	1.45265	0.625343	0.0201812	0.120906
6411334	G	A	0.896422	-0.239987	0.214042	0.262196	-0.382543	0.253458	0.131222	-0.426752	0.428534	0.319326	0.484731	0.454264	0.285941	0.491547
6411404	A	G	0.90113	-0.243006	0.217214	0.26325	-0.37654	0.258524	0.145254	-0.393729	0.434707	0.365077	0.445428	0.460126	0.333016	0.532074
6412075	G	C	0.933145	0.052201	0.263355	0.842877	-0.401692	0.32274	0.213269	-1.35443	0.609647	0.0263065	1.45265	0.625343	0.0201812	0.120906
6412179	A	C	0.806968	-0.0238369	0.162178	0.883147	-0.125047	0.190691	0.511981	-0.270858	0.315289	0.390297	0.357211	0.353083	0.311686	0.786446
6412477	T	A	0.806968	-0.0238369	0.162178	0.883147	-0.125047	0.190691	0.511981	-0.270858	0.315289	0.390297	0.357211	0.353083	0.311686	0.786446
6412535	T	C	0.827684	0.017522	0.172278	0.918988	-0.0532323	0.203882	0.794021	-0.18327	0.334255	0.583489	0.243982	0.371804	0.511689	0.928797
6412793	T	A	0.80791	-0.01146	0.162397	0.943742	-0.124915	0.190679	0.5124	-0.308804	0.318258	0.331901	0.404706	0.356334	0.256061	0.725339
6412954	A	G	0.80791	-0.01146	0.162397	0.943742	-0.124915	0.190679	0.5124	-0.308804	0.318258	0.331901	0.404706	0.356334	0.256061	0.725339
6412983	C	T	0.80791	-0.01146	0.162397	0.943742	-0.124915	0.190679	0.5124	-0.308804	0.318258	0.331901	0.404706	0.356334	0.256061	0.725339
6415500	A	G	0.606403	0.03057	0.134145	0.819734	-0.00069259	0.164324	0.996637	-0.0376787	0.212439	0.859224	0.0891336	0.269847	0.741164	0.982064
6415510	C	T	0.606403	0.03057	0.134145	0.819734	-0.00069259	0.164324	0.996637	-0.0376787	0.212439	0.859224	0.0891336	0.269847	0.741164	0.982064
6415867	C	T	0.606403	0.03057	0.134145	0.819734	-0.00069259	0.164324	0.996637	-0.0376787	0.212439	0.859224	0.0891336	0.269847	0.741164	0.982064
6415934	A	G	0.900188	-0.226057	0.214418	0.291753	-0.347523	0.253081	0.169701	-0.367549	0.431875	0.394739	0.41779	0.457309	0.360936	0.582095
6418031	A	G	0.904896	-0.142168	0.220768	0.519594	-0.302632	0.260671	0.245653	-0.487656	0.451312	0.279907	0.553046	0.475942	0.245235	0.61692
6421093	C	G	0.90113	-0.119101	0.218217	0.585208	-0.282252	0.256769	0.271662	-0.498297	0.445815	0.263686	0.568149	0.470993	0.22771	0.618278
6422800	G	A	0.903955	-0.165404	0.219904	0.451952	-0.332155	0.259251	0.200119	-0.512984	0.450503	0.254831	0.579972	0.474847	0.221939	0.55467
6423356	T	G	0.933145	0.198025	0.262301	0.450277	-0.198488	0.325313	0.541767	-1.15776	0.618627	0.0612758	1.24646	0.635417	0.0498037	0.199457
6423608	C	T	0.574388	-0.156782	0.135614	0.247644	-0.232863	0.167947	0.165587	-0.105106	0.219433	0.631947	0.21059	0.276528	0.446329	0.58386
6423728	A	G	0.862523	-0.0796509	0.186853	0.669907	-0.344691	0.233589	0.140044	-0.62758	0.375654	0.0947939	0.74704	0.403501	0.0641128	0.301198
6426588	A	C	0.902072	-0.132522	0.218893	0.544902	-0.302474	0.258135	0.241291	-0.516195	0.446559	0.247706	0.587218	0.471642	0.213113	0.582787
6427661	G	T	0.858757	-0.108033	0.184458	0.558092	-0.402948	0.231295	0.0814845	-0.704838	0.375041	0.0601949	0.833937	0.40153	0.037811	0.193209
6431169	C	T	0.905838	-0.156105	0.221509	0.480977	-0.323764	0.262173	0.216858	-0.506524	0.452128	0.262582	0.573018	0.476651	0.229295	0.578753
6435056	C	T	0.936912	-0.327594	0.26416	0.214926	-0.368959	0.320156	0.249142	-0.123345	0.546554	0.821452	0.129548	0.567042	0.819287	0.661609
6435445	C	T	0.90678	-0.172379	0.224439	0.442461	-0.354181	0.268169	0.186589	-0.534097	0.455229	0.240696	0.602126	0.479761	0.209459	0.532664
6436922	T	G	0.934087	-0.306176	0.259682	0.23838	-0.335267	0.311592	0.281936	-0.0889474	0.540871	0.869375	0.0957806	0.562162	0.864712	0.701389
6439937	C	G	0.926554	-0.333597	0.247199	0.177175	-0.274846	0.30225	0.363173	0.166222	0.510421	0.744684	-0.182582	0.535755	0.733259	0.584084
6440431	A	G	0.926554	-0.333597	0.247199	0.177175	-0.274846	0.30225	0.363173	0.166222	0.510421	0.744684	-0.182582	0.535755	0.733259	0.584084
6442130	A	G	0.926554	-0.333597	0.247199	0.177175	-0.274846	0.30225	0.363173	0.166222	0.510421	0.744684	-0.182582	0.535755	0.733259	0.584084
6443983	T	C	0.926554	-0.333597	0.247199	0.177175	-0.274846	0.30225	0.363173	0.166222	0.510421	0.744684	-0.182582	0.535755	0.733259	0.584084
6444745	A	G	0.926554	-0.333597	0.247199	0.177175	-0.274846	0.30225	0.363173	0.166222	0.510421	0.744684	-0.182582	0.535755	0.733259	0.584084
6444814	C	T	0.926554	-0.333597	0.247199	0.177175	-0.274846	0.30225	0.363173	0.166222	0.510421	0.744684	-0.182582	0.535755	0.733259	0.584084
6446091	A	C	0.936912	-0.327594	0.26416	0.214926	-0.368959	0.320156	0.249142	-0.123345	0.546554	0.821452	0.129548	0.567042	0.819287	0.661609
6446346	T	C	0.936912	-0.327594	0.26416	0.214926	-0.368959	0.320156	0.249142	-0.123345	0.546554	0.821452	0.129548	0.567042	0.819287	0.661609
6447586	G	T	0.934087	-0.361477	0.257914	0.161051	-0.270078	0.314868	0.391031	0.265952	0.543469	0.624587	-0.291445	0.567076	0.607292	0.524113
6448956	G	A	0.934087	-0.361477	0.257914	0.161051	-0.270078	0.314868	0.391031	0.265952	0.543469	0.624587	-0.291445	0.567076	0.607292	0.524113
6451562	A	G	0.931262	-0.419683	0.254756	0.0994766	-0.287797	0.313396	0.358453	0.367174	0.530372	0.488752	-0.409215	0.555122	0.461023	0.349065
6458552	C	T	0.627119	-0.0997889	0.133424	0.454514	-0.0699678	0.164575	0.670733	0.0602664	0.219305	0.783465	-0.0858717	0.280526	0.759521	0.883084
6460243	C	T	0.636535	-0.0778521	0.134841	0.563696	-0.0331556	0.165989	0.841679	0.0890269	0.222734	0.689377	-0.129641	0.282869	0.646732	0.907945
6461030	A	C	0.847458	-0.459811	0.184087	0.012497	-0.297383	0.222666	0.181694	0.4279	0.363135	0.238657	-0.505431	0.393273	0.198726	0.0454583
6461891	T	A	0.847458	-0.459811	0.184087	0.012497	-0.297383	0.222666	0.181694	0.4279	0.363135	0.238657	-0.505431	0.393273	0.198726	0.0454583
6461903	C	T	0.846516	-0.440305	0.183686	0.0165273	-0.298638	0.222564	0.179658	0.368614	0.358926	0.304423	-0.434267	0.388195	0.263276	0.0686752
6461999	A	G	0.847458	-0.459811	0.184087	0.012497	-0.297383	0.222666	0.181694	0.4279	0.363135	0.238657	-0.505431	0.393273	0.198726	0.0454583
6462142	T	C	0.846516	-0.449291	0.183674	0.0144395	-0.282661	0.222118	0.203171	0.440607	0.362758	0.224518	-0.519669	0.393064	0.186135	0.0489614
6462401	C	T	0.65725	-0.0520019	0.136073	0.702341	-0.0347246	0.166204	0.834505	0.0441575	0.22804	0.846458	-0.0508146	0.28617	0.859062	0.979919
6463356	T	A	0.659134	-0.048174	0.135845	0.722871	-0.0290506	0.166282	0.86131	0.0477003	0.228224	0.834443	-0.0562424	0.286772	0.844514	0.981943
6476278	T	C	0.770245	-0.092464	0.154786	0.550262	-0.122196	0.186319	0.511927	-0.0572365	0.293428	0.845345	0.0948723	0.334056	0.776409	0.929798
6495522	C	T	0.594162	0.171259	0.132001	0.194493	0.15638	0.163309	0.338281	-0.0174716	0.221335	0.937083	0.0424433	0.278794	0.878998	0.632672
6497978	G	A	0.594162	0.171259	0.132001	0.194493	0.15638	0.163309	0.338281	-0.0174716	0.221335	0.937083	0.0424433	0.278794	0.878998	0.632672
6499222	C	T	0.595104	0.167552	0.132271	0.20525	0.150587	0.163801	0.357925	-0.0206721	0.221551	0.92566	0.048295	0.279077	0.86261	0.648807
6499657	C	T	0.596045	0.160711	0.132087	0.223717	0.150649	0.163791	0.357695	-0.00884999	0.221735	0.968163	0.0282012	0.27845	0.919329	0.68191
6499878	T	A	0.596987	0.164145	0.131961	0.21354	0.150233	0.163795	0.359036	-0.015783	0.222025	0.943329	0.0392781	0.27899	0.888038	0.664301
6499914	T	A	0.596987	0.164145	0.131961	0.21354	0.150233	0.163795	0.359036	-0.015783	0.222025	0.943329	0.0392781	0.27899	0.888038	0.664301
6500562	G	A	0.600753	0.181305	0.13249	0.171173	0.16313	0.164463	0.32125	-0.0225329	0.223415	0.919664	0.0514947	0.27951	0.853831	0.588754
6500625	C	T	0.600753	0.181305	0.13249	0.171173	0.16313	0.164463	0.32125	-0.0225329	0.223415	0.919664	0.0514947	0.27951	0.853831	0.588754
6500945	A	G	0.601695	0.192865	0.132459	0.145381	0.181329	0.164793	0.271183	-0.0117008	0.223484	0.958245	0.032349	0.280124	0.908064	0.541671
6501043	G	A	0.601695	0.192865	0.132459	0.145381	0.181329	0.164793	0.271183	-0.0117008	0.223484	0.958245	0.032349	0.280124	0.908064	0.541671
6516047	T	C	0.774953	-0.287142	0.15554	0.0648786	-0.3525	0.191755	0.0660213	-0.140457	0.298851	0.638364	0.194171	0.331079	0.557554	0.286129
6516341	G	A	0.774011	-0.264546	0.155962	0.0898433	-0.318016	0.192136	0.0978917	-0.113055	0.298905	0.705259	0.15854	0.330933	0.63189	0.372442
6523310	T	C	0.910546	0.046463	0.22291	0.834886	-0.182995	0.261478	0.484022	-0.790004	0.522125	0.130265	0.856265	0.533113	0.108239	0.437112
6524665	T	C	0.910546	0.046463	0.22291	0.834886	-0.182995	0.261478	0.484022	-0.790004	0.522125	0.130265	0.856265	0.533113	0.108239	0.437112
6527968	A	T	0.911488	0.0309161	0.223419	0.889942	-0.206417	0.262454	0.431583	-0.813214	0.522971	0.119949	0.88096	0.533749	0.0988384	0.415931
6528525	T	C	0.911488	0.0309161	0.223419	0.889942	-0.206417	0.262454	0.431583	-0.813214	0.522971	0.119949	0.88096	0.533749	0.0988384	0.415931
6541883	T	C	0.776836	-0.248353	0.154085	0.107008	-0.232217	0.18925	0.219808	0.0507237	0.291987	0.862086	-0.0484645	0.330333	0.883358	0.452191
6542167	A	C	0.777778	-0.257155	0.154917	0.0969232	-0.245297	0.190783	0.198534	0.040096	0.292768	0.891067	-0.0351606	0.331261	0.91547	0.426968
6542265	A	G	0.777778	-0.257155	0.154917	0.0969232	-0.245297	0.190783	0.198534	0.040096	0.292768	0.891067	-0.0351606	0.331261	0.91547	0.426968
6564787	A	G	0.718456	0.126205	0.139769	0.366549	-0.0498978	0.173549	0.773719	-0.365419	0.268362	0.173304	0.542294	0.319344	0.0894794	0.289815
6564947	C	T	0.719397	0.134736	0.140436	0.337349	-0.0345587	0.173795	0.842383	-0.351435	0.267963	0.189687	0.523639	0.319377	0.101096	0.301044
6591304	G	T	0.760829	0.327072	0.159128	0.0398407	0.197225	0.193542	0.308191	-0.288654	0.29359	0.325516	0.396446	0.342073	0.246475	0.128987
6598884	T	C	0.838983	-0.148018	0.171785	0.388882	-0.199401	0.216633	0.357333	-0.102421	0.335708	0.760297	0.139888	0.361191	0.698536	0.824554
6599588	A	G	0.83145	-0.120709	0.170684	0.479438	-0.155355	0.214953	0.469842	-0.0638765	0.330348	0.846676	0.0941079	0.356658	0.791888	0.900923
6599960	A	G	0.864407	-0.0833448	0.182848	0.648523	-0.198658	0.233863	0.395622	-0.247514	0.364943	0.497628	0.307618	0.392179	0.432815	0.840807
6616590	T	C	0.815443	-0.0162219	0.168526	0.923316	-0.127389	0.205247	0.534821	-0.26619	0.3323	0.423101	0.338835	0.362244	0.349593	0.826385
6629987	G	A	0.950094	-0.342008	0.285184	0.230429	-0.772045	0.348038	0.0265362	-1.62327	0.744394	0.0292085	1.70773	0.757528	0.0241745	0.0756074
6637425	C	T	0.589454	0.16324	0.132031	0.216318	0.233792	0.160267	0.144628	0.147527	0.220484	0.503427	-0.224787	0.288226	0.435451	0.540392
6637995	A	G	0.6629	0.0658231	0.137728	0.632707	0.044506	0.168896	0.792157	-0.0277263	0.24384	0.90947	0.0678739	0.30239	0.822401	0.961352
6638443	G	A	0.590395	0.166729	0.132787	0.209257	0.231164	0.161066	0.151225	0.137285	0.222116	0.536526	-0.206046	0.290617	0.478327	0.551892
6639126	G	A	0.590395	0.166729	0.132787	0.209257	0.231164	0.161066	0.151225	0.137285	0.222116	0.536526	-0.206046	0.290617	0.478327	0.551892
6639365	T	G	0.590395	0.166729	0.132787	0.209257	0.231164	0.161066	0.151225	0.137285	0.222116	0.536526	-0.206046	0.290617	0.478327	0.551892
6639374	T	C	0.590395	0.166729	0.132787	0.209257	0.231164	0.161066	0.151225	0.137285	0.222116	0.536526	-0.206046	0.290617	0.478327	0.551892
6639425	C	T	0.590395	0.166729	0.132787	0.209257	0.231164	0.161066	0.151225	0.137285	0.222116	0.536526	-0.206046	0.290617	0.478327	0.551892
6639545	A	T	0.590395	0.166729	0.132787	0.209257	0.231164	0.161066	0.151225	0.137285	0.222116	0.536526	-0.206046	0.290617	0.478327	0.551892
6639569	C	A	0.591337	0.152167	0.132871	0.252118	0.21021	0.161282	0.192448	0.125179	0.222358	0.573462	-0.184869	0.290772	0.524915	0.629269
6639949	C	A	0.580979	0.103797	0.13408	0.438844	0.189073	0.161988	0.243127	0.17423	0.218262	0.42472	-0.27409	0.292481	0.348696	0.682563
6642058	C	T	0.600753	-0.049876	0.130291	0.701864	-0.0948119	0.15937	0.551899	-0.0631278	0.216092	0.770185	0.140034	0.288682	0.627619	0.941435
6642173	T	C	0.600753	-0.049876	0.130291	0.701864	-0.0948119	0.15937	0.551899	-0.0631278	0.216092	0.770185	0.140034	0.288682	0.627619	0.941435
6642405	A	G	0.599812	-0.0578862	0.13045	0.657228	-0.0942605	0.159354	0.554175	-0.0476534	0.215675	0.825132	0.113077	0.287861	0.694453	0.947589
6642795	G	A	0.599812	0.168668	0.132573	0.203277	0.075759	0.162063	0.640167	-0.161084	0.230367	0.484395	0.287432	0.28855	0.319189	0.45056
6656198	G	A	0.527307	0.146223	0.13316	0.272161	-0.0263229	0.164247	0.872673	-0.235642	0.202125	0.243686	0.510847	0.281692	0.0697558	0.207338
6656487	T	C	0.847458	0.482009	0.181918	0.00805881	0.487438	0.217847	0.0252521	0.0119359	0.380708	0.974989	-0.01773	0.405238	0.965102	0.06461
6656493	C	A	0.57533	0.0934687	0.133789	0.484784	-0.0768988	0.167169	0.645511	-0.24912	0.212195	0.240388	0.48471	0.283656	0.0874892	0.32738
6656940	C	A	0.576271	0.110379	0.134052	0.410279	-0.0559278	0.167964	0.739154	-0.237702	0.212029	0.262252	0.467102	0.281824	0.0974334	0.324758
6657613	C	T	0.568738	0.0926905	0.134334	0.490193	-0.0723478	0.168562	0.667773	-0.230843	0.209503	0.270524	0.459703	0.281445	0.102392	0.364236
6658043	C	T	0.545198	0.147913	0.133021	0.266159	-0.000668126	0.166543	0.996799	-0.199265	0.205599	0.33245	0.419801	0.28106	0.13527	0.319608
6659295	T	C	0.849341	0.489439	0.184054	0.00783228	0.49848	0.221611	0.0244908	0.0248557	0.38306	0.948264	-0.029778	0.407505	0.941747	0.0627133
6659338	T	G	0.592279	-0.355262	0.137999	0.0100421	-0.212183	0.167447	0.205097	0.273777	0.224563	0.222784	-0.428013	0.284863	0.132963	0.029163
6659362	G	C	0.587571	-0.444352	0.137983	0.00128038	-0.343057	0.167098	0.0400699	0.197635	0.221939	0.3732	-0.302805	0.283076	0.284757	0.00828043
6662939	A	G	0.780603	-0.0336355	0.157066	0.830431	0.254011	0.195324	0.193444	0.68441	0.300157	0.0225976	-0.8469	0.331935	0.0107289	0.0809642
6663640	A	G	0.763653	-0.127932	0.153334	0.404091	0.126607	0.188033	0.500741	0.608268	0.289224	0.0354565	-0.775805	0.324461	0.0168001	0.0876833
6663938	T	G	0.786252	-0.047639	0.15742	0.762177	0.208584	0.194586	0.283748	0.628312	0.3052	0.0395242	-0.773628	0.337479	0.021884	0.140987
6667997	G	A	0.766478	-0.287712	0.155908	0.0649806	-0.150216	0.187582	0.423247	0.348516	0.297925	0.242076	-0.451474	0.338042	0.181695	0.156651
6730512	G	A	0.734463	-0.209106	0.151924	0.168704	-0.203223	0.183314	0.267602	0.0391054	0.289439	0.892527	-0.0220494	0.330446	0.9468	0.586927
6742752	T	C	0.721281	-0.0366983	0.149025	0.805484	-0.0209309	0.177042	0.905889	0.0513451	0.266585	0.84727	-0.0505082	0.305845	0.868831	0.992109
6743149	T	G	0.716572	0.137329	0.151044	0.363244	0.108796	0.185324	0.557165	-0.0394854	0.26851	0.88309	0.0944752	0.316618	0.765406	0.811197
6743319	A	G	0.716572	0.137329	0.151044	0.363244	0.108796	0.185324	0.557165	-0.0394854	0.26851	0.88309	0.0944752	0.316618	0.765406	0.811197
6743795	C	T	0.715631	0.123038	0.150912	0.414902	0.0870902	0.185125	0.638041	-0.0564194	0.268164	0.833362	0.11562	0.316629	0.714992	0.841092
6841023	T	C	0.673258	0.0855784	0.140389	0.542138	-0.0140111	0.173669	0.935698	-0.196963	0.248626	0.428242	0.290002	0.299429	0.332786	0.725884
6841112	T	G	0.673258	0.0855784	0.140389	0.542138	-0.0140111	0.173669	0.935698	-0.196963	0.248626	0.428242	0.290002	0.299429	0.332786	0.725884
6901007	T	G	0.740113	0.2064	0.154299	0.181007	0.346322	0.187259	0.064396	0.308739	0.268489	0.250179	-0.426227	0.314923	0.175918	0.302929
6909471	C	T	0.69209	0.0348808	0.14012	0.80341	0.162453	0.17054	0.340802	0.274135	0.249142	0.271194	-0.408428	0.308284	0.185224	0.609847
6909595	G	C	0.69209	0.0348808	0.14012	0.80341	0.162453	0.17054	0.340802	0.274135	0.249142	0.271194	-0.408428	0.308284	0.185224	0.609847
6936571	A	G	0.754237	-0.0717302	0.154287	0.641993	-0.0549485	0.181072	0.761538	0.0555731	0.296301	0.851224	-0.0623713	0.337774	0.8535	0.968595
6936661	G	A	0.992467	-0.570732	0.761873	0.453787	-0.574448	0.763542	0.451843	0.0104023	0.1427	0.941888	NA	NA	NA	0.746637
6942521	G	T	0.590395	-0.0558752	0.130243	0.667917	-0.0845612	0.158719	0.59419	-0.0564403	0.230574	0.806626	0.0959304	0.302644	0.751263	0.962898
6942564	C	T	0.590395	-0.0558752	0.130243	0.667917	-0.0845612	0.158719	0.59419	-0.0564403	0.230574	0.806626	0.0959304	0.302644	0.751263	0.962898
6944548	T	G	0.612994	0.0733989	0.127178	0.563849	0.0505934	0.159321	0.750821	-0.037979	0.227848	0.867617	0.0695457	0.291909	0.811691	0.942066
6957239	C	T	0.612994	0.060979	0.131039	0.641679	0.065479	0.163396	0.688613	0.0102148	0.239327	0.965955	-0.0137515	0.296221	0.962973	0.974472
6960046	T	C	0.755179	-0.129426	0.152285	0.395387	-0.253555	0.18398	0.168151	-0.304032	0.288003	0.291126	0.410116	0.338533	0.225723	0.533101
6965768	A	G	0.608286	-0.0269219	0.136742	0.84392	-0.049628	0.164772	0.763269	-0.0425516	0.225438	0.850288	0.0733793	0.294456	0.803204	0.991729
6973630	G	A	0.72693	-0.110135	0.143259	0.442023	-0.144614	0.170086	0.39519	-0.0760757	0.258192	0.768263	0.116567	0.310309	0.707179	0.865268
6973889	T	G	0.737288	-0.0943607	0.145843	0.517632	-0.140079	0.173372	0.41911	-0.103949	0.269974	0.700213	0.153118	0.315303	0.627236	0.88317
6974627	G	A	0.734463	-0.122336	0.146523	0.403757	-0.143393	0.173314	0.408036	-0.0438823	0.265686	0.868813	0.0709895	0.314794	0.821581	0.861162
6975337	G	A	0.647834	-0.182132	0.136779	0.183	-0.236979	0.165445	0.152037	-0.0936463	0.226497	0.679273	0.171402	0.291247	0.55619	0.545561
6977751	T	C	0.619586	-0.184722	0.133213	0.165542	-0.273486	0.16166	0.0906958	-0.152864	0.219826	0.486813	0.277865	0.285656	0.330688	0.410183
6978633	G	A	0.638418	-0.155547	0.133604	0.244328	-0.2311	0.161634	0.152782	-0.135854	0.224981	0.545947	0.238226	0.286421	0.405558	0.561016
6978804	A	G	0.619586	-0.195301	0.133243	0.142718	-0.289174	0.16177	0.0738464	-0.161108	0.21975	0.463471	0.293604	0.285751	0.304194	0.359014
6978861	G	A	0.632768	-0.174177	0.134412	0.195031	-0.256162	0.162825	0.115664	-0.14306	0.2236	0.5223	0.256431	0.287034	0.371653	0.477252
6978895	T	C	0.63371	-0.182063	0.134284	0.175159	-0.256189	0.162817	0.115608	-0.127863	0.224254	0.568561	0.231746	0.287846	0.42076	0.475337
6985525	G	T	0.986817	-0.591661	0.572179	0.301113	-0.784803	0.702225	0.26374	-0.64663	1.25217	0.60557	0.659677	1.26063	0.600771	0.702046
7011839	C	T	0.753296	0.296069	0.156378	0.0583189	0.165757	0.189765	0.382397	-0.29927	0.299229	0.317245	0.400067	0.334355	0.231489	0.165571
7011934	A	G	0.502825	-0.237311	0.131397	0.0709099	-0.120944	0.160736	0.451785	0.169381	0.193682	0.381828	-0.359182	0.287439	0.211448	0.182361
7034459	A	G	0.872881	-0.112614	0.203415	0.579842	0.127551	0.253387	0.614695	0.59201	0.394031	0.132982	-0.693402	0.428339	0.105487	0.395125
7063271	G	A	0.542373	0.0717565	0.136921	0.600229	0.0556202	0.163092	0.733077	-0.0260925	0.211799	0.901953	0.0536001	0.294718	0.855686	0.958459
7081201	T	C	0.983051	-0.335494	0.537942	0.53285	-0.557678	0.630271	0.376253	-0.896243	1.23547	0.468188	0.912757	1.23443	0.459653	0.814232
7082347	A	T	0.983051	-0.335494	0.537942	0.53285	-0.557678	0.630271	0.376253	-0.896243	1.23547	0.468188	0.912757	1.23443	0.459653	0.814232
7082633	C	T	0.562147	-0.151838	0.132388	0.251416	-0.141946	0.156552	0.364563	0.017451	0.204573	0.93202	-0.0343151	0.289952	0.905792	0.721099
7083464	G	C	0.983993	-0.563414	0.56906	0.322136	-0.564542	0.629941	0.370155	0.0384904	1.46107	0.978983	-0.0227605	1.46163	0.987576	0.791046
7087912	G	C	0.759887	-0.0531465	0.153944	0.729919	-0.0723498	0.185879	0.697106	-0.0421085	0.284844	0.882477	0.0595264	0.323271	0.853905	0.98471
7089280	A	C	0.762712	-0.0324687	0.154119	0.833142	-0.0519944	0.185851	0.779659	-0.0435442	0.288094	0.879861	0.060948	0.325062	0.851271	0.994113
7118990	G	A	0.80791	-0.124718	0.162924	0.443976	-0.158779	0.189351	0.401725	-0.10483	0.352894	0.766421	0.136463	0.390706	0.726883	0.870835
7139064	C	T	0.563088	0.14183	0.134844	0.292886	0.195378	0.160592	0.223752	0.10068	0.21732	0.643164	-0.182282	0.296054	0.53809	0.68493
7143075	C	T	0.861582	0.287367	0.200195	0.151163	0.112762	0.252801	0.655562	-0.354259	0.362072	0.327866	0.447808	0.391894	0.253172	0.328943
7162058	C	T	0.972693	0.538663	0.440559	0.22145	0.883181	0.495411	0.074631	16.525	624.186	0.978879	-16.5608	624.186	0.978833	0.0248227
7164777	G	C	0.923729	-0.256198	0.251148	0.307677	-0.302449	0.305193	0.32168	-0.117176	0.501976	0.815428	0.140994	0.535692	0.792396	0.773217
7165901	C	G	0.972693	0.538663	0.440559	0.22145	0.883181	0.495411	0.074631	16.525	624.186	0.978879	-16.5608	624.186	0.978833	0.0248227
7166419	C	T	0.972693	0.538663	0.440559	0.22145	0.883181	0.495411	0.074631	16.525	624.186	0.978879	-16.5608	624.186	0.978833	0.0248227
7167063	T	C	0.972693	0.538663	0.440559	0.22145	0.883181	0.495411	0.074631	16.525	624.186	0.978879	-16.5608	624.186	0.978833	0.0248227
7170928	T	C	0.972693	0.538663	0.440559	0.22145	0.883181	0.495411	0.074631	16.525	624.186	0.978879	-16.5608	624.186	0.978833	0.0248227
7173392	A	G	0.972693	0.538663	0.440559	0.22145	0.883181	0.495411	0.074631	16.525	624.186	0.978879	-16.5608	624.186	0.978833	0.0248227
7175804	A	G	0.972693	0.538663	0.440559	0.22145	0.883181	0.495411	0.074631	16.525	624.186	0.978879	-16.5608	624.186	0.978833	0.0248227
7177996	G	C	0.972693	0.538663	0.440559	0.22145	0.883181	0.495411	0.074631	16.525	624.186	0.978879	-16.5608	624.186	0.978833	0.0248227
7197346	A	G	0.541431	-0.121698	0.130038	0.349341	-0.124976	0.157197	0.426595	0.00497161	0.220749	0.982032	0.00896429	0.285627	0.974963	0.829432
7209132	C	T	0.565913	-0.182058	0.13442	0.175611	-0.221389	0.163915	0.176812	-0.0617148	0.226484	0.785245	0.121857	0.293099	0.677589	0.568367
7209251	G	A	0.528249	0.209107	0.131006	0.110452	0.213781	0.158745	0.178081	0.0124588	0.198048	0.94984	-0.0142701	0.276997	0.958913	0.4634
7225995	G	T	0.587571	0.0384526	0.129427	0.766392	0.000973923	0.155205	0.994993	-0.0644202	0.212794	0.762092	0.124596	0.281528	0.658075	0.962677
7228810	G	C	0.621469	0.00899932	0.127699	0.943817	-0.032673	0.155404	0.833476	-0.076335	0.22065	0.729376	0.133219	0.280503	0.634838	0.972366
7251037	T	C	0.754237	0.277655	0.157169	0.0772961	0.291991	0.195322	0.134935	0.0505658	0.285227	0.859286	-0.0341837	0.327407	0.916846	0.361431
7251451	T	C	0.754237	0.277655	0.157169	0.0772961	0.291991	0.195322	0.134935	0.0505658	0.285227	0.859286	-0.0341837	0.327407	0.916846	0.361431
7265067	A	G	0.893597	-0.298777	0.20344	0.141935	-0.278834	0.249636	0.264011	0.053353	0.426976	0.900559	-0.0623733	0.451167	0.890044	0.532047
7275941	C	T	0.72693	-0.00223784	0.147252	0.987875	0.0440182	0.185789	0.812715	0.0998459	0.276984	0.718492	-0.129695	0.317529	0.682941	0.982657
7278780	T	C	0.721281	-0.0920625	0.146036	0.528427	0.0911142	0.182003	0.616638	0.395273	0.274416	0.149749	-0.54157	0.317457	0.0880145	0.342488
7282131	C	T	0.758004	0.0216847	0.155879	0.889361	0.191751	0.191437	0.316516	0.394432	0.289547	0.173123	-0.516616	0.333253	0.121088	0.486613
7283759	C	T	0.762712	0.0502055	0.157034	0.749187	0.205678	0.192958	0.28646	0.367622	0.295131	0.212904	-0.472579	0.33645	0.160138	0.554882
7284096	T	C	0.948211	0.154333	0.300092	0.607053	0.548416	0.371907	0.140319	1.28279	0.676941	0.0580952	-1.34699	0.695267	0.0527007	0.243009
7284143	T	C	0.948211	0.154333	0.300092	0.607053	0.548416	0.371907	0.140319	1.28279	0.676941	0.0580952	-1.34699	0.695267	0.0527007	0.243009
7288297	A	G	0.758004	-0.00714654	0.156428	0.963561	0.182861	0.190794	0.337849	0.448986	0.290619	0.122364	-0.5895	0.334347	0.0778773	0.370875
7288544	C	A	0.752354	-0.0180396	0.153192	0.906259	0.121427	0.187068	0.51627	0.328077	0.286706	0.252501	-0.434901	0.332365	0.190702	0.629468
7289166	T	C	0.758945	-0.0143246	0.156374	0.927012	0.1723	0.190722	0.366308	0.441087	0.290728	0.129221	-0.579112	0.334324	0.0832401	0.386349
7290282	T	C	0.758004	-0.000445905	0.15559	0.997713	0.174681	0.190715	0.359706	0.40982	0.290465	0.158272	-0.537797	0.3344	0.107781	0.456645
7290346	T	C	0.758004	-0.000445905	0.15559	0.997713	0.174681	0.190715	0.359706	0.40982	0.290465	0.158272	-0.537797	0.3344	0.107781	0.456645
7290437	G	A	0.758945	-0.00685225	0.156267	0.965024	0.167533	0.191856	0.382541	0.404462	0.291055	0.164637	-0.530754	0.335114	0.11324	0.470359
7290748	A	C	0.758004	-0.000445905	0.15559	0.997713	0.174681	0.190715	0.359706	0.40982	0.290465	0.158272	-0.537797	0.3344	0.107781	0.456645
7290899	A	G	0.758004	-0.000445905	0.15559	0.997713	0.174681	0.190715	0.359706	0.40982	0.290465	0.158272	-0.537797	0.3344	0.107781	0.456645
7290911	A	T	0.758004	-0.000445905	0.15559	0.997713	0.174681	0.190715	0.359706	0.40982	0.290465	0.158272	-0.537797	0.3344	0.107781	0.456645
7291073	C	T	0.758004	-0.000445905	0.15559	0.997713	0.174681	0.190715	0.359706	0.40982	0.290465	0.158272	-0.537797	0.3344	0.107781	0.456645
7291186	G	C	0.758004	-0.000445905	0.15559	0.997713	0.174681	0.190715	0.359706	0.40982	0.290465	0.158272	-0.537797	0.3344	0.107781	0.456645
7291190	A	G	0.758004	-0.000445905	0.15559	0.997713	0.174681	0.190715	0.359706	0.40982	0.290465	0.158272	-0.537797	0.3344	0.107781	0.456645
7291508	A	G	0.758004	-0.000445905	0.15559	0.997713	0.174681	0.190715	0.359706	0.40982	0.290465	0.158272	-0.537797	0.3344	0.107781	0.456645
7291732	T	C	0.758004	-0.000445905	0.15559	0.997713	0.174681	0.190715	0.359706	0.40982	0.290465	0.158272	-0.537797	0.3344	0.107781	0.456645
7291766	G	A	0.758004	-0.000445905	0.15559	0.997713	0.174681	0.190715	0.359706	0.40982	0.290465	0.158272	-0.537797	0.3344	0.107781	0.456645
7292141	A	C	0.758004	-0.000445905	0.15559	0.997713	0.174681	0.190715	0.359706	0.40982	0.290465	0.158272	-0.537797	0.3344	0.107781	0.456645
7292205	G	C	0.795669	0.0685732	0.165388	0.678421	0.236602	0.203018	0.243848	0.406397	0.311215	0.191606	-0.510173	0.352032	0.147275	0.515596
7292252	C	T	0.758004	-0.000445905	0.15559	0.997713	0.174681	0.190715	0.359706	0.40982	0.290465	0.158272	-0.537797	0.3344	0.107781	0.456645
7292674	A	T	0.758004	-0.000445905	0.15559	0.997713	0.174681	0.190715	0.359706	0.40982	0.290465	0.158272	-0.537797	0.3344	0.107781	0.456645
7292712	A	G	0.758004	-0.000445905	0.15559	0.997713	0.174681	0.190715	0.359706	0.40982	0.290465	0.158272	-0.537797	0.3344	0.107781	0.456645
7293547	C	A	0.746704	0.0287367	0.152232	0.850274	0.205685	0.185229	0.266809	0.420126	0.282938	0.137579	-0.556092	0.326249	0.0882871	0.396522
7293551	A	C	0.746704	0.0287367	0.152232	0.850274	0.205685	0.185229	0.266809	0.420126	0.282938	0.137579	-0.556092	0.326249	0.0882871	0.396522
7293575	T	C	0.758004	-0.000445905	0.15559	0.997713	0.174681	0.190715	0.359706	0.40982	0.290465	0.158272	-0.537797	0.3344	0.107781	0.456645
7293816	C	T	0.752354	0.0077852	0.153419	0.959529	0.143797	0.188887	0.446487	0.314246	0.287778	0.274844	-0.415038	0.333666	0.213547	0.669442
7294347	G	C	0.758004	-0.000445905	0.15559	0.997713	0.174681	0.190715	0.359706	0.40982	0.290465	0.158272	-0.537797	0.3344	0.107781	0.456645
7294618	C	A	0.752354	0.0077852	0.153419	0.959529	0.143797	0.188887	0.446487	0.314246	0.287778	0.274844	-0.415038	0.333666	0.213547	0.669442
7295283	A	T	0.758004	-0.000445905	0.15559	0.997713	0.174681	0.190715	0.359706	0.40982	0.290465	0.158272	-0.537797	0.3344	0.107781	0.456645
7295605	G	A	0.757062	-0.0086453	0.154687	0.95543	0.174595	0.190701	0.359907	0.418466	0.287946	0.146146	-0.551835	0.33152	0.0960002	0.423638
7296712	C	A	0.753296	0.00182332	0.154069	0.990558	0.144173	0.188887	0.445299	0.337205	0.291889	0.247986	-0.443149	0.337567	0.189259	0.629606
7296747	T	A	0.753296	0.00182332	0.154069	0.990558	0.144173	0.188887	0.445299	0.337205	0.291889	0.247986	-0.443149	0.337567	0.189259	0.629606
7299879	T	C	0.554614	-0.0367941	0.133198	0.782367	-0.040645	0.159636	0.799025	-0.00487817	0.21509	0.981906	0.0128637	0.291239	0.96477	0.994285
7299939	G	A	0.744821	-0.00707874	0.148432	0.961963	-0.072815	0.178773	0.683784	-0.158331	0.282774	0.575534	0.215849	0.326217	0.508181	0.931471
7302035	A	G	0.557439	-0.0617067	0.131966	0.640075	-0.0704176	0.158666	0.657181	-0.0143467	0.214822	0.946754	0.0286029	0.288132	0.920924	0.972823
7302416	G	A	0.637477	0.100555	0.139659	0.471523	0.182183	0.169331	0.281974	0.15977	0.234708	0.496051	-0.260548	0.302584	0.389196	0.737983
7302507	A	G	0.804143	-0.0646091	0.164074	0.693743	-0.177465	0.199302	0.373233	-0.300055	0.335322	0.370879	0.365896	0.367589	0.319545	0.765232
7302750	A	G	0.55838	-0.0482725	0.131754	0.71408	-0.0510005	0.158345	0.747389	-0.00321948	0.214845	0.988044	0.00906216	0.288017	0.9749	0.98727
7303039	C	T	0.550848	-0.105201	0.131859	0.424968	-0.099143	0.159256	0.533588	0.0125241	0.213735	0.953273	-0.0195139	0.288492	0.946071	0.886719
7303168	A	G	0.563088	-0.0597036	0.131375	0.649504	-0.0670717	0.157098	0.669421	-0.0130723	0.215078	0.951535	0.0246128	0.286448	0.931527	0.975296
7303735	T	C	0.559322	-0.0525701	0.131571	0.689483	-0.0571992	0.158056	0.717433	-0.00689408	0.214873	0.974405	0.0153323	0.287874	0.957524	0.983378
7304115	G	A	0.559322	-0.0525701	0.131571	0.689483	-0.0571992	0.158056	0.717433	-0.00689408	0.214873	0.974405	0.0153323	0.287874	0.957524	0.983378
7304142	C	T	0.559322	-0.0525701	0.131571	0.689483	-0.0571992	0.158056	0.717433	-0.00689408	0.214873	0.974405	0.0153323	0.287874	0.957524	0.983378
7304160	C	T	0.559322	-0.0525701	0.131571	0.689483	-0.0571992	0.158056	0.717433	-0.00689408	0.214873	0.974405	0.0153323	0.287874	0.957524	0.983378
7304184	A	G	0.803202	-0.0566723	0.164042	0.729739	-0.165559	0.199182	0.405863	-0.289363	0.335068	0.387811	0.353373	0.367453	0.33621	0.789841
7304521	T	C	0.804143	-0.0398066	0.164175	0.80842	-0.167229	0.199235	0.401271	-0.341764	0.337598	0.311375	0.416615	0.370139	0.26035	0.721661
7305732	A	G	0.563088	-0.0987903	0.131907	0.453894	-0.0877171	0.158007	0.578795	0.0221381	0.215832	0.918304	-0.0364363	0.286758	0.898891	0.901498
7306153	A	G	0.559322	-0.075117	0.132231	0.569984	-0.0767418	0.158387	0.628017	-0.00169189	0.21483	0.993716	0.00544062	0.287545	0.984904	0.955573
7314499	A	C	0.715631	0.0455676	0.147338	0.757115	-0.0151003	0.175134	0.93129	-0.156069	0.285533	0.584661	0.213916	0.334636	0.52266	0.917837
7315202	A	T	0.717514	0.0887705	0.146793	0.545356	0.0374666	0.176081	0.831498	-0.129423	0.286286	0.651216	0.177221	0.33675	0.598701	0.886406
7315207	A	G	0.717514	0.0887705	0.146793	0.545356	0.0374666	0.176081	0.831498	-0.129423	0.286286	0.651216	0.177221	0.33675	0.598701	0.886406
7315275	A	G	0.716572	0.0728034	0.146746	0.619811	0.0147559	0.175744	0.933086	-0.146785	0.286073	0.607878	0.201273	0.336166	0.549353	0.89523
7315377	A	G	0.717514	0.0887705	0.146793	0.545356	0.0374666	0.176081	0.831498	-0.129423	0.286286	0.651216	0.177221	0.33675	0.598701	0.886406
7315626	A	G	0.716572	0.0728034	0.146746	0.619811	0.0147559	0.175744	0.933086	-0.146785	0.286073	0.607878	0.201273	0.336166	0.549353	0.89523
7315648	C	G	0.716572	0.0728034	0.146746	0.619811	0.0147559	0.175744	0.933086	-0.146785	0.286073	0.607878	0.201273	0.336166	0.549353	0.89523
7315717	A	G	0.716572	0.0728034	0.146746	0.619811	0.0147559	0.175744	0.933086	-0.146785	0.286073	0.607878	0.201273	0.336166	0.549353	0.89523
7315986	T	A	0.716572	0.0728034	0.146746	0.619811	0.0147559	0.175744	0.933086	-0.146785	0.286073	0.607878	0.201273	0.336166	0.549353	0.89523
7317608	A	G	0.716572	0.0728034	0.146746	0.619811	0.0147559	0.175744	0.933086	-0.146785	0.286073	0.607878	0.201273	0.336166	0.549353	0.89523
7317630	G	A	0.716572	0.0728034	0.146746	0.619811	0.0147559	0.175744	0.933086	-0.146785	0.286073	0.607878	0.201273	0.336166	0.549353	0.89523
7317694	G	A	0.716572	0.0728034	0.146746	0.619811	0.0147559	0.175744	0.933086	-0.146785	0.286073	0.607878	0.201273	0.336166	0.549353	0.89523
7318149	G	A	0.716572	0.0728034	0.146746	0.619811	0.0147559	0.175744	0.933086	-0.146785	0.286073	0.607878	0.201273	0.336166	0.549353	0.89523
7318354	T	C	0.716572	0.0728034	0.146746	0.619811	0.0147559	0.175744	0.933086	-0.146785	0.286073	0.607878	0.201273	0.336166	0.549353	0.89523
7318367	C	T	0.716572	0.0728034	0.146746	0.619811	0.0147559	0.175744	0.933086	-0.146785	0.286073	0.607878	0.201273	0.336166	0.549353	0.89523
7318441	G	C	0.716572	0.0728034	0.146746	0.619811	0.0147559	0.175744	0.933086	-0.146785	0.286073	0.607878	0.201273	0.336166	0.549353	0.89523
7318554	C	T	0.716572	0.0728034	0.146746	0.619811	0.0147559	0.175744	0.933086	-0.146785	0.286073	0.607878	0.201273	0.336166	0.549353	0.89523
7318830	C	T	0.716572	0.0728034	0.146746	0.619811	0.0147559	0.175744	0.933086	-0.146785	0.286073	0.607878	0.201273	0.336166	0.549353	0.89523
7318928	A	G	0.716572	0.0728034	0.146746	0.619811	0.0147559	0.175744	0.933086	-0.146785	0.286073	0.607878	0.201273	0.336166	0.549353	0.89523
7319105	C	A	0.716572	0.0728034	0.146746	0.619811	0.0147559	0.175744	0.933086	-0.146785	0.286073	0.607878	0.201273	0.336166	0.549353	0.89523
7319338	A	G	0.716572	0.0728034	0.146746	0.619811	0.0147559	0.175744	0.933086	-0.146785	0.286073	0.607878	0.201273	0.336166	0.549353	0.89523
7319823	T	A	0.737288	0.0413198	0.15154	0.78511	-0.00829243	0.181101	0.963478	-0.125464	0.293719	0.669264	0.169963	0.340346	0.617509	0.955411
7320807	T	C	0.736347	0.0340816	0.151547	0.822064	-0.00768505	0.181086	0.966149	-0.104389	0.292036	0.720754	0.142501	0.338656	0.673913	0.972934
7327846	T	C	0.623352	-0.13095	0.13703	0.339259	-0.188504	0.167277	0.259787	-0.105775	0.229535	0.644924	0.175322	0.291296	0.547261	0.734285
7359612	G	C	0.76742	0.0780908	0.153403	0.610714	-0.105954	0.184708	0.566221	-0.461182	0.299787	0.12396	0.622772	0.349091	0.0744261	0.32278
7366898	T	C	0.770245	0.0848405	0.154646	0.583273	-0.101722	0.187346	0.587156	-0.458016	0.301129	0.128262	0.618731	0.350972	0.0779158	0.327261
7368917	A	G	0.765537	0.106629	0.15214	0.483391	-0.0948597	0.184213	0.606591	-0.487216	0.294657	0.0982282	0.66603	0.343766	0.0526902	0.230077
7374771	C	T	0.75612	0.099291	0.151	0.510822	-0.126685	0.181427	0.485008	-0.560824	0.293108	0.0557007	0.758873	0.340185	0.0256967	0.137896
7375317	T	A	0.76742	0.109429	0.153593	0.476182	-0.0981953	0.184394	0.59436	-0.530223	0.303022	0.0801558	0.708237	0.350569	0.0433578	0.198427
7375402	A	G	0.766478	0.139992	0.15285	0.35973	-0.0643765	0.18291	0.72487	-0.524162	0.301437	0.0820557	0.704007	0.348934	0.0436335	0.172784
7376553	A	C	0.774953	0.101804	0.154881	0.510983	-0.0601035	0.183458	0.743203	-0.429547	0.302928	0.156195	0.570777	0.349338	0.102283	0.371597
7392115	A	G	0.770245	0.155153	0.154399	0.314955	-0.0210703	0.183063	0.908367	-0.465539	0.304324	0.12608	0.626036	0.352326	0.0755906	0.238875
7393843	A	G	0.774953	0.183256	0.15489	0.236755	-0.0152321	0.18419	0.934092	-0.533402	0.31227	0.0876097	0.709993	0.361144	0.0493041	0.148157
7394871	G	A	0.774953	0.183256	0.15489	0.236755	-0.0152321	0.18419	0.934092	-0.533402	0.31227	0.0876097	0.709993	0.361144	0.0493041	0.148157
7396887	A	G	0.785311	0.198068	0.160014	0.215783	0.0191886	0.189871	0.919502	-0.483048	0.320675	0.131978	0.629769	0.36456	0.0840822	0.205479
7397984	T	C	0.778719	0.185861	0.156082	0.233734	-0.00355688	0.18512	0.984671	-0.511034	0.313018	0.102552	0.678841	0.36119	0.0601825	0.170274
7398832	G	A	0.774953	0.183256	0.15489	0.236755	-0.0152321	0.18419	0.934092	-0.533402	0.31227	0.0876097	0.709993	0.361144	0.0493041	0.148157
7399450	G	T	0.776836	0.182245	0.155257	0.240464	-0.0404424	0.185451	0.82737	-0.589203	0.312684	0.0595193	0.782231	0.360324	0.0299379	0.10216
7400141	G	C	0.775895	0.191285	0.154304	0.215101	-0.0287752	0.185075	0.876444	-0.579999	0.31375	0.0645152	0.770543	0.361812	0.0331984	0.10321
7401602	G	C	0.775895	0.191285	0.154304	0.215101	-0.0287752	0.185075	0.876444	-0.579999	0.31375	0.0645152	0.770543	0.361812	0.0331984	0.10321
7402575	T	C	0.778719	0.185861	0.156082	0.233734	-0.00355688	0.18512	0.984671	-0.511034	0.313018	0.102552	0.678841	0.36119	0.0601825	0.170274
7406530	C	T	0.774953	0.183256	0.15489	0.236755	-0.0152321	0.18419	0.934092	-0.533402	0.31227	0.0876097	0.709993	0.361144	0.0493041	0.148157
7409551	A	G	0.778719	0.185861	0.156082	0.233734	-0.00355688	0.18512	0.984671	-0.511034	0.313018	0.102552	0.678841	0.36119	0.0601825	0.170274
7409702	C	G	0.775895	0.191285	0.154304	0.215101	-0.0287752	0.185075	0.876444	-0.579999	0.31375	0.0645152	0.770543	0.361812	0.0331984	0.10321
7534285	C	T	0.571563	-0.00111854	0.130727	0.993173	-0.00778981	0.156117	0.960204	-0.00969533	0.218284	0.964573	0.0217055	0.28343	0.938956	0.999865
7543783	G	T	0.565913	-0.212343	0.127927	0.0969396	-0.141622	0.157909	0.369796	0.1385	0.206283	0.50196	-0.2079	0.277653	0.453993	0.33805
7544001	C	T	0.731638	-0.135088	0.143686	0.347135	-0.119614	0.180357	0.507197	0.0688551	0.257187	0.788912	-0.040161	0.300737	0.893765	0.80578
7544073	A	G	0.76742	-0.0361012	0.150028	0.809842	-0.0258224	0.186451	0.88985	0.0631863	0.285489	0.824838	-0.0266803	0.319861	0.933524	0.984855
7544160	A	G	0.76742	-0.0361012	0.150028	0.809842	-0.0258224	0.186451	0.88985	0.0631863	0.285489	0.824838	-0.0266803	0.319861	0.933524	0.984855
7544230	T	C	0.76742	-0.0361012	0.150028	0.809842	-0.0258224	0.186451	0.88985	0.0631863	0.285489	0.824838	-0.0266803	0.319861	0.933524	0.984855
7552162	G	T	0.636535	-0.171939	0.143354	0.23037	-0.229579	0.170761	0.178805	-0.0731806	0.227318	0.747505	0.185413	0.291757	0.525099	0.589716
7552172	T	G	0.636535	-0.171939	0.143354	0.23037	-0.229579	0.170761	0.178805	-0.0731806	0.227318	0.747505	0.185413	0.291757	0.525099	0.589716
7553996	C	T	0.642185	0.0257445	0.138727	0.852776	0.117115	0.173837	0.500498	0.196742	0.227697	0.387558	-0.252371	0.291871	0.387223	0.830768
7554174	C	A	0.643126	0.0363672	0.139235	0.793944	0.1165	0.173825	0.502723	0.178921	0.22766	0.431918	-0.221913	0.29112	0.445897	0.862437
7554376	A	G	0.952919	-0.332317	0.306568	0.27837	-0.800931	0.395356	0.0427803	-1.22461	0.649166	0.0592366	1.32476	0.657037	0.0437727	0.13824
7554466	G	A	0.595104	-0.0432655	0.140431	0.758014	-0.0635797	0.169636	0.707808	0.00775845	0.215929	0.971338	0.0622583	0.285059	0.827113	0.972324
7554609	T	G	0.595104	-0.0680553	0.140549	0.628237	-0.0852627	0.16935	0.614633	0.0114677	0.21549	0.957559	0.0545392	0.285818	0.848668	0.949094
7574805	C	T	0.868173	-0.168726	0.199444	0.397564	-0.231689	0.238619	0.331568	-0.14593	0.418553	0.727349	0.215756	0.448006	0.630096	0.792107
7590180	G	A	0.704331	-0.0132014	0.146031	0.927968	-0.0438586	0.184364	0.811965	-0.0133409	0.256329	0.958492	0.0828645	0.309009	0.788574	0.982006
7590326	G	A	0.8258	-0.00900542	0.168204	0.957303	-0.138376	0.203048	0.495558	-0.308886	0.350202	0.377765	0.41917	0.379174	0.268951	0.723309
7590369	T	C	0.8258	-0.00900542	0.168204	0.957303	-0.138376	0.203048	0.495558	-0.308886	0.350202	0.377765	0.41917	0.379174	0.268951	0.723309
7590624	T	C	0.826742	-0.000321302	0.168478	0.998478	-0.13889	0.203038	0.493939	-0.338295	0.353115	0.338047	0.45167	0.380955	0.23577	0.680556
7600427	A	G	0.8258	-0.0439907	0.167754	0.793141	-0.155671	0.200633	0.43781	-0.26582	0.348245	0.445277	0.368793	0.375491	0.326021	0.768231
7602857	T	C	0.774011	-0.0971538	0.154577	0.529668	-0.150943	0.19105	0.429486	-0.0682065	0.287412	0.812414	0.15344	0.331585	0.643547	0.869569
7643033	T	C	0.694915	-0.0513845	0.14596	0.724804	0.026027	0.179933	0.884988	0.19796	0.255842	0.439072	-0.215457	0.293829	0.46339	0.861036
7643911	C	A	0.694915	-0.0513845	0.14596	0.724804	0.026027	0.179933	0.884988	0.19796	0.255842	0.439072	-0.215457	0.293829	0.46339	0.861036
7644043	A	T	0.694915	-0.0513845	0.14596	0.724804	0.026027	0.179933	0.884988	0.19796	0.255842	0.439072	-0.215457	0.293829	0.46339	0.861036
7644241	A	G	0.698682	-0.07491	0.146522	0.609174	0.00380132	0.179602	0.983114	0.203076	0.258089	0.431374	-0.2225	0.29589	0.452069	0.822218
7644843	T	A	0.695857	-0.0655027	0.145867	0.653389	0.00462828	0.179679	0.97945	0.183136	0.255928	0.474254	-0.195056	0.293591	0.506446	0.865842
7645171	G	A	0.708098	-0.0366094	0.146568	0.802759	0.0258825	0.179463	0.885325	0.177941	0.26459	0.501256	-0.181547	0.299828	0.544843	0.914314
7651724	T	C	0.546139	-0.041079	0.129012	0.750171	-0.0494522	0.160835	0.758485	0.0335907	0.215659	0.876224	0.0204117	0.283933	0.94269	0.976784
7652008	G	A	0.545198	-0.0492208	0.129287	0.703419	-0.0617034	0.160854	0.701276	0.0266286	0.215626	0.901716	0.0329439	0.283353	0.907443	0.967794
7653015	A	C	0.528249	-0.0421776	0.12783	0.741437	-0.0851127	0.159646	0.593942	-0.0243765	0.210606	0.907855	0.126891	0.28544	0.656649	0.940223
7654291	G	A	0.531073	-0.0268316	0.129043	0.835285	-0.0895812	0.160446	0.576622	-0.0582474	0.213804	0.785288	0.187052	0.288351	0.516535	0.905768
7655451	T	G	0.526365	-0.0625371	0.12918	0.628309	-0.149031	0.159654	0.350579	-0.0972474	0.21239	0.647045	0.261794	0.286336	0.360563	0.759951
7667453	T	C	0.656309	-0.219646	0.134752	0.103101	-0.285203	0.164342	0.0826648	-0.10347	0.242556	0.669684	0.205736	0.291717	0.480648	0.358958
7667762	C	T	0.654426	-0.183876	0.13485	0.172706	-0.220991	0.163811	0.177318	-0.0429396	0.242991	0.859734	0.117722	0.291845	0.686674	0.55424
7699551	A	G	0.766478	0.145705	0.158321	0.357408	0.227419	0.188525	0.227697	0.240544	0.288657	0.404663	-0.266658	0.330024	0.419094	0.664341
7705107	G	A	0.890772	-0.345878	0.209936	0.0994469	-0.452845	0.242943	0.0623221	-0.3263	0.458701	0.476863	0.41381	0.48338	0.391956	0.312332
7706004	A	G	0.578154	0.056467	0.133671	0.67271	0.20714	0.161886	0.200708	0.313997	0.219911	0.153339	-0.476832	0.288118	0.0979265	0.389705
7706089	A	G	0.893597	-0.336328	0.211814	0.112322	-0.442231	0.245864	0.0720689	-0.318907	0.460398	0.488512	0.403553	0.484952	0.405324	0.344383
7706545	A	G	0.90113	-0.197991	0.217346	0.362323	-0.285878	0.251091	0.254895	-0.261468	0.466304	0.574985	0.334374	0.489775	0.49479	0.710763
7708631	C	T	0.712806	0.181536	0.151484	0.230766	0.295366	0.176675	0.0945634	0.320463	0.265747	0.227858	-0.399877	0.308808	0.195354	0.365312
7711690	C	T	0.899247	-0.172038	0.216052	0.425869	-0.253853	0.249	0.307969	-0.242715	0.464705	0.601463	0.313333	0.487499	0.520396	0.770122
7712582	G	A	0.716572	0.14065	0.152518	0.356431	0.244354	0.178699	0.171499	0.290781	0.266585	0.275377	-0.356548	0.310276	0.250501	0.525746
7712702	G	C	0.690207	0.0741741	0.145827	0.611002	0.190213	0.172509	0.270189	0.303237	0.252455	0.229692	-0.385365	0.29943	0.198096	0.575344
7714191	T	C	0.61017	0.0529326	0.135807	0.696712	0.0852988	0.161052	0.596364	0.10047	0.221992	0.650849	-0.0968973	0.275523	0.725074	0.94898
7715979	C	G	0.840866	-0.0829567	0.175534	0.636501	0.118737	0.218216	0.586354	0.509444	0.337074	0.130693	-0.574379	0.368562	0.119131	0.433784
7721199	T	C	0.838983	-0.0861805	0.176538	0.625429	0.115648	0.21951	0.5983	0.506422	0.337201	0.133139	-0.570821	0.368723	0.121598	0.436929
7722159	A	G	0.876648	-0.103909	0.199352	0.602202	-0.0253216	0.237069	0.914939	0.252846	0.382201	0.508257	-0.250994	0.412447	0.542824	0.871019
7722372	C	T	0.903013	-0.159551	0.217864	0.463961	-0.147614	0.259942	0.57012	0.0664291	0.428164	0.876704	-0.0344704	0.454816	0.939586	0.895324
7726057	G	A	0.79096	0.198397	0.165205	0.229785	0.0857084	0.197845	0.664862	-0.247794	0.316485	0.433653	0.35036	0.345598	0.310689	0.464893
7745066	G	A	0.503767	-0.190071	0.128857	0.140197	-0.115421	0.164562	0.483062	0.16671	0.201285	0.40754	-0.220125	0.28224	0.435437	0.398795
7752373	G	C	0.829567	-0.0142204	0.173905	0.934829	-0.0124955	0.210296	0.952619	0.0500642	0.363472	0.890447	-0.0135085	0.392396	0.972538	0.994161
7759886	T	A	0.812618	0.0561992	0.167999	0.737986	0.104107	0.201585	0.605545	0.178634	0.348847	0.608602	-0.17017	0.378569	0.653064	0.94508
7760503	A	G	0.811676	0.0430745	0.167822	0.797435	0.104422	0.201562	0.604414	0.216195	0.346803	0.533026	-0.214486	0.376148	0.568531	0.928543
7760803	A	G	0.760829	-0.0212395	0.153391	0.889872	0.00767926	0.18577	0.967027	0.117172	0.303632	0.699569	-0.0992442	0.338263	0.769221	0.981077
7764173	C	T	0.578154	-0.103335	0.130559	0.428664	-0.10998	0.163632	0.501509	0.0351421	0.222094	0.874275	0.014372	0.29506	0.961151	0.86839
7765840	A	C	0.811676	0.0430745	0.167822	0.797435	0.104422	0.201562	0.604414	0.216195	0.346803	0.533026	-0.214486	0.376148	0.568531	0.928543
7768852	G	C	0.543315	-0.0360671	0.131923	0.784549	-0.06991	0.162779	0.667576	-0.0130666	0.20997	0.950379	0.0983877	0.287312	0.732018	0.966181
7770697	G	A	0.584746	0.0210622	0.135423	0.876404	0.0177714	0.166206	0.914849	0.0338057	0.223837	0.879954	0.00546707	0.293337	0.98513	0.992938
7780436	G	A	0.919962	0.00518537	0.247569	0.983289	-0.154242	0.303873	0.611742	-0.399722	0.509503	0.432728	0.471799	0.526248	0.369967	0.830274
7784274	A	G	0.962335	-0.182536	0.338417	0.589623	0.0537538	0.390869	0.890617	1.04971	0.813961	0.197177	-1.04215	0.827115	0.207677	0.561453
7788602	G	A	0.693974	-0.0087879	0.138274	0.949325	0.0389045	0.176497	0.82554	0.13767	0.267948	0.607395	-0.138696	0.314824	0.659538	0.965919
7789825	C	T	0.691149	0.00700608	0.13835	0.959612	0.0641487	0.176381	0.716087	0.157227	0.267482	0.556664	-0.166433	0.314377	0.596525	0.949995
7793274	T	G	0.594162	0.0843134	0.133224	0.526819	0.0973266	0.164508	0.554104	0.0627142	0.23532	0.78985	-0.0426624	0.307724	0.889736	0.921867
7795100	G	C	0.592279	0.0694146	0.133419	0.602873	0.0384696	0.164076	0.814627	-0.0225669	0.235211	0.923566	0.0983985	0.306616	0.748273	0.931614
7795406	A	G	0.590395	0.0555292	0.133606	0.677688	0.0410386	0.163493	0.801805	0.00945802	0.233998	0.967759	0.046755	0.305762	0.878467	0.966446
7820636	A	G	0.499058	0.100086	0.126755	0.429758	0.031403	0.157868	0.842326	-0.0662165	0.203727	0.745162	0.204099	0.27879	0.464114	0.744741
7820669	A	G	0.676083	-0.183434	0.141133	0.193694	-0.171847	0.174565	0.324904	0.0565242	0.241063	0.814613	-0.0319	0.294321	0.91369	0.622591
7834019	A	G	0.600753	0.255746	0.129616	0.0484841	0.172235	0.159332	0.279704	-0.119166	0.228229	0.601577	0.253663	0.283446	0.370827	0.186275
7838510	T	C	0.894539	-0.311628	0.206142	0.130606	-0.217853	0.271768	0.422776	0.219874	0.399333	0.581906	-0.221825	0.426589	0.603066	0.458945
7838618	G	A	0.581921	0.120691	0.129118	0.349923	0.0885126	0.158021	0.57539	-0.0228876	0.222949	0.918234	0.0987373	0.28304	0.727205	0.786264
7875033	T	C	0.580038	-0.0728625	0.133879	0.586275	0.120864	0.16043	0.451223	0.423609	0.224438	0.0591041	-0.652655	0.293559	0.026199	0.145541
7875635	G	A	0.557439	-0.0791311	0.132906	0.551582	0.0842558	0.159416	0.597134	0.356281	0.220042	0.105414	-0.55014	0.291696	0.0592944	0.258186
7875755	A	G	0.557439	-0.0791311	0.132906	0.551582	0.0842558	0.159416	0.597134	0.356281	0.220042	0.105414	-0.55014	0.291696	0.0592944	0.258186
7877419	A	C	0.783428	0.16701	0.156318	0.285341	0.0692167	0.195103	0.722762	-0.180049	0.301868	0.550876	0.291522	0.340029	0.391254	0.57345
7890272	A	G	0.645009	-0.187426	0.13892	0.177282	-0.0809886	0.165243	0.624051	0.275979	0.243554	0.257159	-0.356963	0.298623	0.231946	0.341804
7891775	A	G	0.894539	-0.0965672	0.220707	0.661723	-0.202485	0.27416	0.460172	-0.243083	0.427128	0.569281	0.309946	0.452427	0.493298	0.87061
7892575	A	G	0.894539	-0.0965672	0.220707	0.661723	-0.202485	0.27416	0.460172	-0.243083	0.427128	0.569281	0.309946	0.452427	0.493298	0.87061
7893287	G	A	0.638418	-0.180026	0.139079	0.195523	-0.0718181	0.165479	0.664286	0.285837	0.243948	0.241313	-0.3658	0.298599	0.220556	0.349796
7897400	C	T	0.89548	0.234794	0.209609	0.262649	0.229599	0.272033	0.398663	0.0263857	0.428939	0.95095	0.0223147	0.452484	0.960668	0.709387
7903629	A	G	0.753296	-0.220133	0.155415	0.156651	0.0178819	0.18591	0.923373	0.639372	0.295847	0.0306832	-0.802388	0.341054	0.0186392	0.0525365
7911702	G	T	0.76742	0.243015	0.153182	0.112636	-0.0153346	0.189146	0.935384	-0.547445	0.300651	0.0686277	0.795528	0.345742	0.0213958	0.0439288
7918311	A	G	0.660075	-0.00438682	0.137261	0.974504	-0.101712	0.169449	0.548338	-0.161214	0.250392	0.519675	0.284433	0.292318	0.33054	0.796382
7951721	C	T	0.79096	0.104121	0.162115	0.520698	0.221444	0.19907	0.265968	0.310669	0.313197	0.321234	-0.35413	0.344256	0.303629	0.68124
7952151	A	G	0.798493	0.183881	0.163957	0.262067	0.330011	0.204447	0.106492	0.371837	0.318166	0.24253	-0.429775	0.351356	0.221258	0.423072
7952916	C	T	0.790019	0.110683	0.162109	0.494754	0.221502	0.199082	0.265874	0.293144	0.311633	0.346873	-0.333153	0.34391	0.332685	0.696162
7974285	C	A	0.679849	-0.0588272	0.139545	0.673342	-0.0923011	0.168453	0.583736	-0.0433323	0.241938	0.857855	0.10224	0.295039	0.728944	0.955002
8001278	C	A	0.808851	0.0623942	0.171521	0.71603	0.0364956	0.206088	0.85944	-0.0470008	0.330599	0.886947	0.0883696	0.363163	0.807748	0.973713
8001337	A	G	0.710923	-0.165638	0.150596	0.271385	-0.063443	0.178162	0.721768	0.244393	0.259605	0.346498	-0.324168	0.302808	0.284377	0.499319
8015720	C	T	0.922787	0.106186	0.242961	0.662077	0.254474	0.32162	0.428813	0.357595	0.491508	0.466891	-0.362111	0.510994	0.478547	0.867106
8015821	C	T	0.922787	0.106186	0.242961	0.662077	0.254474	0.32162	0.428813	0.357595	0.491508	0.466891	-0.362111	0.510994	0.478547	0.867106
8016441	C	T	0.922787	0.106186	0.242961	0.662077	0.254474	0.32162	0.428813	0.357595	0.491508	0.466891	-0.362111	0.510994	0.478547	0.867106
8016838	G	A	0.922787	0.106186	0.242961	0.662077	0.254474	0.32162	0.428813	0.357595	0.491508	0.466891	-0.362111	0.510994	0.478547	0.867106
8020467	T	C	0.922787	0.106186	0.242961	0.662077	0.254474	0.32162	0.428813	0.357595	0.491508	0.466891	-0.362111	0.510994	0.478547	0.867106
8023679	T	C	0.896422	-0.0834414	0.222163	0.707224	0.100275	0.27739	0.717729	0.478045	0.428174	0.264219	-0.513674	0.454995	0.258912	0.694589
8023716	G	A	0.896422	-0.0834414	0.222163	0.707224	0.100275	0.27739	0.717729	0.478045	0.428174	0.264219	-0.513674	0.454995	0.258912	0.694589
8023828	G	A	0.896422	-0.0834414	0.222163	0.707224	0.100275	0.27739	0.717729	0.478045	0.428174	0.264219	-0.513674	0.454995	0.258912	0.694589
8024161	A	G	0.896422	-0.0834414	0.222163	0.707224	0.100275	0.27739	0.717729	0.478045	0.428174	0.264219	-0.513674	0.454995	0.258912	0.694589
8024379	G	A	0.896422	-0.0834414	0.222163	0.707224	0.100275	0.27739	0.717729	0.478045	0.428174	0.264219	-0.513674	0.454995	0.258912	0.694589
8024491	A	G	0.922787	0.106186	0.242961	0.662077	0.254474	0.32162	0.428813	0.357595	0.491508	0.466891	-0.362111	0.510994	0.478547	0.867106
8024667	T	C	0.896422	-0.0834414	0.222163	0.707224	0.100275	0.27739	0.717729	0.478045	0.428174	0.264219	-0.513674	0.454995	0.258912	0.694589
8024773	C	T	0.896422	-0.0834414	0.222163	0.707224	0.100275	0.27739	0.717729	0.478045	0.428174	0.264219	-0.513674	0.454995	0.258912	0.694589
8025958	A	G	0.896422	-0.0834414	0.222163	0.707224	0.100275	0.27739	0.717729	0.478045	0.428174	0.264219	-0.513674	0.454995	0.258912	0.694589
8026062	T	A	0.896422	-0.0834414	0.222163	0.707224	0.100275	0.27739	0.717729	0.478045	0.428174	0.264219	-0.513674	0.454995	0.258912	0.694589
8026303	C	T	0.896422	-0.0834414	0.222163	0.707224	0.100275	0.27739	0.717729	0.478045	0.428174	0.264219	-0.513674	0.454995	0.258912	0.694589
8027108	C	T	0.896422	-0.0834414	0.222163	0.707224	0.100275	0.27739	0.717729	0.478045	0.428174	0.264219	-0.513674	0.454995	0.258912	0.694589
8027345	C	T	0.922787	0.106186	0.242961	0.662077	0.254474	0.32162	0.428813	0.357595	0.491508	0.466891	-0.362111	0.510994	0.478547	0.867106
8027402	A	G	0.922787	0.106186	0.242961	0.662077	0.254474	0.32162	0.428813	0.357595	0.491508	0.466891	-0.362111	0.510994	0.478547	0.867106
8027412	C	T	0.896422	-0.0834414	0.222163	0.707224	0.100275	0.27739	0.717729	0.478045	0.428174	0.264219	-0.513674	0.454995	0.258912	0.694589
8027535	A	G	0.892655	-0.00468021	0.217352	0.982821	0.203752	0.267677	0.446546	0.565893	0.423194	0.181159	-0.61309	0.449037	0.172145	0.593369
8028248	C	T	0.896422	-0.0834414	0.222163	0.707224	0.100275	0.27739	0.717729	0.478045	0.428174	0.264219	-0.513674	0.454995	0.258912	0.694589
8028980	A	C	0.741055	-0.106796	0.146365	0.465601	-0.253518	0.181076	0.161495	-0.299239	0.273498	0.273905	0.432269	0.312832	0.167035	0.479393
8029155	C	T	0.897363	-0.0996803	0.222702	0.654445	0.0767702	0.278188	0.782575	0.458005	0.428775	0.285444	-0.490891	0.455427	0.281092	0.707414
8029271	A	G	0.897363	-0.0670373	0.223163	0.763875	0.100628	0.277424	0.716812	0.445739	0.431187	0.301254	-0.475003	0.456906	0.298523	0.752813
8029278	G	A	0.897363	-0.0670373	0.223163	0.763875	0.100628	0.277424	0.716812	0.445739	0.431187	0.301254	-0.475003	0.456906	0.298523	0.752813
8060533	C	T	0.873823	0.044824	0.196513	0.819571	0.268643	0.252164	0.286717	0.536764	0.382756	0.160806	-0.590592	0.407247	0.147002	0.53193
8090215	T	A	0.594162	0.0908611	0.138599	0.512102	0.117761	0.16909	0.486155	0.0703103	0.216962	0.745887	-0.0765659	0.289519	0.791426	0.910852
8109207	A	C	0.944444	0.515131	0.297846	0.0837156	0.691541	0.355145	0.05151	0.662096	0.678445	0.329113	-0.676989	0.695534	0.330386	0.250677
8125408	A	G	0.551789	0.181619	0.131624	0.167638	0.318928	0.161414	0.0481733	0.262444	0.213607	0.219211	-0.418622	0.282708	0.138671	0.244911
8129912	T	C	0.567797	0.103975	0.131239	0.428211	0.208016	0.159752	0.192878	0.208308	0.214135	0.330658	-0.319116	0.279755	0.253996	0.578697
8138866	A	G	0.759887	0.227723	0.154448	0.140366	0.349515	0.192816	0.0698809	0.296577	0.290498	0.30729	-0.346747	0.326491	0.288217	0.338682
8140480	A	G	0.609228	0.0801326	0.136457	0.557045	0.141413	0.168241	0.400606	0.133696	0.23063	0.562116	-0.183568	0.29127	0.528543	0.858616
8141269	T	C	0.922787	0.119691	0.244096	0.623892	-0.166419	0.321106	0.604271	-0.63239	0.50969	0.214704	0.719906	0.534839	0.178295	0.54624
8144292	G	C	0.922787	0.119691	0.244096	0.623892	-0.166419	0.321106	0.604271	-0.63239	0.50969	0.214704	0.719906	0.534839	0.178295	0.54624
8153269	A	T	0.844633	-0.206205	0.187316	0.270967	-0.210185	0.218608	0.336316	0.0331748	0.379105	0.930268	0.00172763	0.412982	0.996662	0.736825
8157968	A	G	0.84275	-0.207639	0.186897	0.266575	-0.21248	0.218101	0.329943	0.0317495	0.378755	0.933195	0.00416309	0.412838	0.991954	0.730947
8176437	T	A	0.862523	0.164611	0.196316	0.401749	0.0679206	0.230277	0.76803	-0.268968	0.393433	0.4942	0.33376	0.428175	0.435689	0.721241
8177466	T	C	0.862523	0.164611	0.196316	0.401749	0.0679206	0.230277	0.76803	-0.268968	0.393433	0.4942	0.33376	0.428175	0.435689	0.721241
8177933	G	A	0.862523	0.164611	0.196316	0.401749	0.0679206	0.230277	0.76803	-0.268968	0.393433	0.4942	0.33376	0.428175	0.435689	0.721241
8178956	C	A	0.857815	0.16034	0.191299	0.401939	0.0308125	0.226463	0.891774	-0.342199	0.377677	0.364902	0.427476	0.413684	0.301444	0.614043
8179776	C	G	0.857815	0.16034	0.191299	0.401939	0.0308125	0.226463	0.891774	-0.342199	0.377677	0.364902	0.427476	0.413684	0.301444	0.614043
8180262	G	C	0.856874	0.168982	0.191222	0.376863	0.0432921	0.226351	0.848321	-0.332176	0.377547	0.378953	0.415226	0.413626	0.315442	0.61011
8210619	A	T	0.455744	0.110905	0.131361	0.398515	0.116052	0.164272	0.479901	0.0301467	0.189597	0.873665	-0.0139637	0.285931	0.96105	0.862653
8211191	A	G	0.631827	-0.0311179	0.137577	0.821057	0.0203987	0.171093	0.905097	0.107372	0.221985	0.628606	-0.141264	0.280018	0.613924	0.954499
8211420	C	T	0.451036	0.100787	0.131918	0.444858	0.106693	0.163581	0.514249	0.0313001	0.187939	0.867729	-0.0161327	0.285708	0.954971	0.892578
8213872	C	T	0.452919	0.0943266	0.132161	0.475398	0.097013	0.164177	0.554585	0.0274404	0.188379	0.884185	-0.00624265	0.286169	0.982596	0.909944
8215534	C	T	0.452919	0.0943266	0.132161	0.475398	0.097013	0.164177	0.554585	0.0274404	0.188379	0.884185	-0.00624265	0.286169	0.982596	0.909944
8215963	A	G	0.452919	0.0943266	0.132161	0.475398	0.097013	0.164177	0.554585	0.0274404	0.188379	0.884185	-0.00624265	0.286169	0.982596	0.909944
8218567	G	A	0.452919	0.0943266	0.132161	0.475398	0.0557595	0.162795	0.731964	0.0216409	0.18822	0.908463	0.120477	0.285039	0.672536	0.810038
8221425	C	T	0.724105	0.0211613	0.143818	0.883022	0.035459	0.17668	0.840936	0.100093	0.258397	0.698488	-0.0396491	0.305425	0.896712	0.960325
8233002	C	T	0.84275	0.0650974	0.178414	0.715211	-0.0389468	0.21244	0.854538	-0.236727	0.380287	0.533615	0.358811	0.411837	0.38362	0.765807
8266858	A	G	0.817326	0.26215	0.177347	0.139361	0.26007	0.219379	0.235826	0.0658091	0.327394	0.840692	0.0179467	0.362905	0.960558	0.471089
8317339	C	G	0.525424	0.0955657	0.131624	0.467808	0.23626	0.157336	0.133193	0.317698	0.205513	0.122134	-0.473815	0.290978	0.10345	0.32316
8318698	A	G	0.531073	0.0601457	0.131535	0.647484	0.193878	0.157119	0.217222	0.304893	0.205731	0.138341	-0.451295	0.291408	0.12146	0.407743
8318923	G	A	0.52919	0.0799058	0.131601	0.543731	0.205301	0.157154	0.191428	0.290375	0.205434	0.157518	-0.421583	0.291183	0.147665	0.430415
8318929	T	G	0.531073	0.0601457	0.131535	0.647484	0.193878	0.157119	0.217222	0.304893	0.205731	0.138341	-0.451295	0.291408	0.12146	0.407743
8326905	G	A	0.780603	-0.0282468	0.156799	0.857037	-0.241466	0.194081	0.213445	-0.429735	0.305785	0.159917	0.641997	0.345241	0.0629471	0.283658
8327227	T	C	0.780603	-0.0282468	0.156799	0.857037	-0.241466	0.194081	0.213445	-0.429735	0.305785	0.159917	0.641997	0.345241	0.0629471	0.283658
8327665	A	C	0.780603	-0.0282468	0.156799	0.857037	-0.265583	0.195718	0.174791	-0.490891	0.308108	0.111106	0.702829	0.347187	0.0429338	0.223091
8343671	T	G	0.827684	-0.214186	0.170048	0.207829	-0.119177	0.207698	0.566102	0.343344	0.368124	0.350983	-0.329773	0.403223	0.413446	0.478926
8349511	C	T	0.600753	-0.187026	0.136145	0.169527	-0.190029	0.168008	0.258024	0.0457291	0.217927	0.833796	0.0132478	0.281582	0.962475	0.564432
8374793	C	G	0.770245	0.0293131	0.159988	0.854625	0.179416	0.199319	0.368043	0.402187	0.295121	0.172951	-0.451852	0.339604	0.183346	0.575632
8375611	A	T	0.832392	0.0581786	0.180777	0.747585	0.195655	0.220526	0.374962	0.414833	0.341719	0.224763	-0.437207	0.3806	0.250667	0.660322
8375841	T	G	0.832392	0.0581786	0.180777	0.747585	0.195655	0.220526	0.374962	0.414833	0.341719	0.224763	-0.437207	0.3806	0.250667	0.660322
8377223	G	A	0.838041	0.118063	0.183977	0.52105	0.212713	0.223209	0.340602	0.311422	0.352135	0.37649	-0.309513	0.389379	0.426678	0.753454
8377307	C	T	0.854049	0.16325	0.193781	0.399538	0.263354	0.237713	0.267922	0.312243	0.365488	0.392929	-0.306233	0.401502	0.445632	0.694072
8379684	A	G	0.870998	0.088691	0.199527	0.656676	0.245742	0.243544	0.312963	0.491975	0.392996	0.210622	-0.505935	0.425278	0.234182	0.618037
8379863	G	C	0.870998	0.088691	0.199527	0.656676	0.245742	0.243544	0.312963	0.491975	0.392996	0.210622	-0.505935	0.425278	0.234182	0.618037
8379919	T	A	0.870998	0.088691	0.199527	0.656676	0.245742	0.243544	0.312963	0.491975	0.392996	0.210622	-0.505935	0.425278	0.234182	0.618037
8380230	A	G	0.870998	0.088691	0.199527	0.656676	0.245742	0.243544	0.312963	0.491975	0.392996	0.210622	-0.505935	0.425278	0.234182	0.618037
8380642	G	A	0.870998	0.088691	0.199527	0.656676	0.245742	0.243544	0.312963	0.491975	0.392996	0.210622	-0.505935	0.425278	0.234182	0.618037
8380920	A	G	0.844633	0.107425	0.186625	0.564871	0.217105	0.225965	0.336659	0.358925	0.360224	0.319059	-0.363629	0.3965	0.359091	0.7221
8381433	C	T	0.870998	0.088691	0.199527	0.656676	0.245742	0.243544	0.312963	0.491975	0.392996	0.210622	-0.505935	0.425278	0.234182	0.618037
8381441	G	A	0.870998	0.088691	0.199527	0.656676	0.245742	0.243544	0.312963	0.491975	0.392996	0.210622	-0.505935	0.425278	0.234182	0.618037
8381530	A	G	0.870998	0.088691	0.199527	0.656676	0.245742	0.243544	0.312963	0.491975	0.392996	0.210622	-0.505935	0.425278	0.234182	0.618037
8381569	G	A	0.870998	0.088691	0.199527	0.656676	0.245742	0.243544	0.312963	0.491975	0.392996	0.210622	-0.505935	0.425278	0.234182	0.618037
8381582	T	C	0.865348	0.0781405	0.194737	0.688228	0.212886	0.241641	0.378316	0.396182	0.372943	0.288093	-0.398344	0.405934	0.326443	0.729967
8381975	A	G	0.870998	0.088691	0.199527	0.656676	0.245742	0.243544	0.312963	0.491975	0.392996	0.210622	-0.505935	0.425278	0.234182	0.618037
8382279	T	C	0.870998	0.088691	0.199527	0.656676	0.245742	0.243544	0.312963	0.491975	0.392996	0.210622	-0.505935	0.425278	0.234182	0.618037
8382432	T	C	0.870998	0.088691	0.199527	0.656676	0.245742	0.243544	0.312963	0.491975	0.392996	0.210622	-0.505935	0.425278	0.234182	0.618037
8383848	C	T	0.870998	0.088691	0.199527	0.656676	0.245742	0.243544	0.312963	0.491975	0.392996	0.210622	-0.505935	0.425278	0.234182	0.618037
8384529	G	A	0.870998	0.088691	0.199527	0.656676	0.245742	0.243544	0.312963	0.491975	0.392996	0.210622	-0.505935	0.425278	0.234182	0.618037
8384609	C	T	0.870998	0.088691	0.199527	0.656676	0.245742	0.243544	0.312963	0.491975	0.392996	0.210622	-0.505935	0.425278	0.234182	0.618037
8384729	C	T	0.870998	0.088691	0.199527	0.656676	0.245742	0.243544	0.312963	0.491975	0.392996	0.210622	-0.505935	0.425278	0.234182	0.618037
8384826	G	A	0.870998	0.088691	0.199527	0.656676	0.245742	0.243544	0.312963	0.491975	0.392996	0.210622	-0.505935	0.425278	0.234182	0.618037
8385078	A	T	0.870998	0.088691	0.199527	0.656676	0.245742	0.243544	0.312963	0.491975	0.392996	0.210622	-0.505935	0.425278	0.234182	0.618037
8385441	A	T	0.870998	0.088691	0.199527	0.656676	0.245742	0.243544	0.312963	0.491975	0.392996	0.210622	-0.505935	0.425278	0.234182	0.618037
8385545	G	T	0.870998	0.088691	0.199527	0.656676	0.245742	0.243544	0.312963	0.491975	0.392996	0.210622	-0.505935	0.425278	0.234182	0.618037
8386303	G	A	0.844633	0.107425	0.186625	0.564871	0.217105	0.225965	0.336659	0.358925	0.360224	0.319059	-0.363629	0.3965	0.359091	0.7221
8386499	C	G	0.844633	0.107425	0.186625	0.564871	0.217105	0.225965	0.336659	0.358925	0.360224	0.319059	-0.363629	0.3965	0.359091	0.7221
8386510	G	C	0.844633	0.107425	0.186625	0.564871	0.217105	0.225965	0.336659	0.358925	0.360224	0.319059	-0.363629	0.3965	0.359091	0.7221
8387268	A	G	0.844633	0.107425	0.186625	0.564871	0.217105	0.225965	0.336659	0.358925	0.360224	0.319059	-0.363629	0.3965	0.359091	0.7221
8387270	C	T	0.844633	0.107425	0.186625	0.564871	0.217105	0.225965	0.336659	0.358925	0.360224	0.319059	-0.363629	0.3965	0.359091	0.7221
8387458	T	C	0.844633	0.107425	0.186625	0.564871	0.217105	0.225965	0.336659	0.358925	0.360224	0.319059	-0.363629	0.3965	0.359091	0.7221
8387670	G	C	0.846516	0.134251	0.187465	0.473906	0.218484	0.225978	0.333627	0.294499	0.364514	0.419136	-0.28758	0.401666	0.474011	0.758923
8392223	T	C	0.772128	0.115619	0.16134	0.473612	-0.140419	0.190085	0.46008	-0.682653	0.331443	0.0394331	0.926796	0.373749	0.0131482	0.0705581
8398777	A	G	0.885122	-0.256294	0.210586	0.223584	-0.329513	0.261845	0.208237	-0.0985305	0.390072	0.80058	0.191121	0.423626	0.651878	0.592886
8398882	C	G	0.883239	-0.235316	0.209603	0.261576	-0.281608	0.260869	0.280366	-0.0346234	0.387598	0.928821	0.116509	0.420673	0.781811	0.670247
8402265	G	A	0.938795	-0.263404	0.259876	0.310785	-0.30042	0.311763	0.335238	-0.0737584	0.560447	0.895296	0.137062	0.57972	0.813101	0.744815
8403737	A	G	0.88983	-0.377468	0.214334	0.0782176	-0.484366	0.267888	0.0705919	-0.1729	0.3985	0.664378	0.278732	0.430417	0.517253	0.28637
8404757	A	G	0.932203	-0.195595	0.24891	0.431981	-0.277101	0.309624	0.370808	-0.181391	0.512952	0.723622	0.252946	0.532308	0.634653	0.805642
8406158	C	A	0.479284	0.035217	0.135124	0.79438	0.214149	0.163683	0.190765	0.320103	0.1956	0.101731	-0.542923	0.282098	0.0542809	0.262047
8406606	G	C	0.484934	0.0669297	0.133859	0.617074	0.192079	0.163438	0.239899	0.242563	0.19683	0.217821	-0.369869	0.278325	0.183878	0.530105
8409834	G	C	0.89548	-0.443269	0.219315	0.0432639	-0.535266	0.274994	0.0515988	-0.134581	0.409952	0.742697	0.235998	0.442622	0.593908	0.197676
8410979	G	C	0.850283	0.348199	0.195352	0.074681	0.20609	0.22259	0.354512	-0.436551	0.408722	0.285481	0.570508	0.438944	0.193694	0.162026
8417521	G	A	0.937853	-0.225891	0.257921	0.381131	-0.244954	0.308457	0.427122	-0.0189216	0.558301	0.972964	0.0787749	0.577089	0.891423	0.81658
8419561	T	C	0.937853	-0.225891	0.257921	0.381131	-0.244954	0.308457	0.427122	-0.0189216	0.558301	0.972964	0.0787749	0.577089	0.891423	0.81658
8420237	C	G	0.816384	0.278087	0.175811	0.113709	0.137057	0.203224	0.500048	-0.397591	0.363238	0.273703	0.533565	0.39863	0.180735	0.215121
8420464	A	C	0.86629	0.295775	0.205608	0.150281	0.106697	0.230745	0.643792	-0.657496	0.437884	0.133218	0.812681	0.470029	0.0838092	0.148784
8421420	C	T	0.754237	0.133768	0.152708	0.381045	0.0198695	0.178962	0.911595	-0.261993	0.303411	0.387867	0.41476	0.347372	0.23248	0.498588
8421447	A	G	0.754237	0.133768	0.152708	0.381045	0.0198695	0.178962	0.911595	-0.261993	0.303411	0.387867	0.41476	0.347372	0.23248	0.498588
8421450	T	G	0.754237	0.133768	0.152708	0.381045	0.0198695	0.178962	0.911595	-0.261993	0.303411	0.387867	0.41476	0.347372	0.23248	0.498588
8427714	A	T	0.816384	0.278087	0.175811	0.113709	0.137057	0.203224	0.500048	-0.397591	0.363238	0.273703	0.533565	0.39863	0.180735	0.215121
8430641	T	A	0.87759	0.378734	0.214091	0.0768883	0.214673	0.238398	0.367864	-0.592721	0.458338	0.195943	0.734856	0.486433	0.130864	0.125398
8430725	C	T	0.945386	-0.106761	0.282883	0.705875	0.471058	0.375235	0.209345	1.54069	0.636469	0.0154915	-1.56104	0.650978	0.0164852	0.0821937
8430840	T	C	0.755179	0.120013	0.153411	0.43404	-0.00052058	0.180089	0.997694	-0.277593	0.303971	0.361125	0.43539	0.347993	0.21088	0.500904
8431012	A	T	0.86629	0.295775	0.205608	0.150281	0.106697	0.230745	0.643792	-0.657496	0.437884	0.133218	0.812681	0.470029	0.0838092	0.148784
8431053	A	T	0.945386	-0.106761	0.282883	0.705875	0.471058	0.375235	0.209345	1.54069	0.636469	0.0154915	-1.56104	0.650978	0.0164852	0.0821937
8431193	G	A	0.945386	-0.106761	0.282883	0.705875	0.471058	0.375235	0.209345	1.54069	0.636469	0.0154915	-1.56104	0.650978	0.0164852	0.0821937
8431451	T	C	0.687382	0.0909224	0.14476	0.529946	0.141524	0.173835	0.415572	0.176189	0.259806	0.497673	-0.167963	0.308759	0.586446	0.835747
8431535	C	T	0.687382	0.0909224	0.14476	0.529946	0.141524	0.173835	0.415572	0.176189	0.259806	0.497673	-0.167963	0.308759	0.586446	0.835747
8431818	G	A	0.687382	0.0909224	0.14476	0.529946	0.141524	0.173835	0.415572	0.176189	0.259806	0.497673	-0.167963	0.308759	0.586446	0.835747
8431838	A	G	0.753296	0.120552	0.15321	0.431376	0.0192828	0.180192	0.914779	-0.220001	0.301628	0.465769	0.362839	0.346608	0.29518	0.594732
8432174	G	A	0.687382	0.0909224	0.14476	0.529946	0.141524	0.173835	0.415572	0.176189	0.259806	0.497673	-0.167963	0.308759	0.586446	0.835747
8432557	C	T	0.687382	0.0909224	0.14476	0.529946	0.141524	0.173835	0.415572	0.176189	0.259806	0.497673	-0.167963	0.308759	0.586446	0.835747
8432824	C	G	0.945386	-0.106761	0.282883	0.705875	0.471058	0.375235	0.209345	1.54069	0.636469	0.0154915	-1.56104	0.650978	0.0164852	0.0821937
8432871	C	T	0.938795	-0.279251	0.262636	0.287663	-0.322886	0.315703	0.306425	-0.095838	0.562524	0.864718	0.158983	0.581295	0.78447	0.718179
8433350	C	A	0.716572	0.0132885	0.147081	0.928011	0.0350484	0.176957	0.842997	0.115668	0.270421	0.668845	-0.0768149	0.315097	0.8074	0.970151
8433422	G	T	0.716572	0.0132885	0.147081	0.928011	0.0350484	0.176957	0.842997	0.115668	0.270421	0.668845	-0.0768149	0.315097	0.8074	0.970151
8433499	C	A	0.716572	0.0132885	0.147081	0.928011	0.0350484	0.176957	0.842997	0.115668	0.270421	0.668845	-0.0768149	0.315097	0.8074	0.970151
8433527	A	G	0.945386	-0.106761	0.282883	0.705875	0.471058	0.375235	0.209345	1.54069	0.636469	0.0154915	-1.56104	0.650978	0.0164852	0.0821937
8433580	G	T	0.716572	0.0132885	0.147081	0.928011	0.0350484	0.176957	0.842997	0.115668	0.270421	0.668845	-0.0768149	0.315097	0.8074	0.970151
8434308	C	T	0.945386	-0.106761	0.282883	0.705875	0.471058	0.375235	0.209345	1.54069	0.636469	0.0154915	-1.56104	0.650978	0.0164852	0.0821937
8434592	A	C	0.944444	-0.0530401	0.276266	0.847751	0.511459	0.360684	0.156184	1.57776	0.628069	0.012002	-1.60209	0.642533	0.0126528	0.0671937
8434653	G	T	0.944444	-0.0530401	0.276266	0.847751	0.511459	0.360684	0.156184	1.57776	0.628069	0.012002	-1.60209	0.642533	0.0126528	0.0671937
8434658	T	C	0.944444	-0.0530401	0.276266	0.847751	0.511459	0.360684	0.156184	1.57776	0.628069	0.012002	-1.60209	0.642533	0.0126528	0.0671937
8434818	G	T	0.945386	-0.106761	0.282883	0.705875	0.471058	0.375235	0.209345	1.54069	0.636469	0.0154915	-1.56104	0.650978	0.0164852	0.0821937
8435295	T	C	0.716572	0.0132885	0.147081	0.928011	0.0350484	0.176957	0.842997	0.115668	0.270421	0.668845	-0.0768149	0.315097	0.8074	0.970151
8435454	T	C	0.717514	0.0295539	0.147122	0.840792	0.0587099	0.177029	0.740161	0.132327	0.270634	0.624875	-0.100176	0.315163	0.750595	0.957162
8435709	C	T	0.945386	-0.106761	0.282883	0.705875	0.471058	0.375235	0.209345	1.54069	0.636469	0.0154915	-1.56104	0.650978	0.0164852	0.0821937
8435932	C	T	0.945386	-0.106761	0.282883	0.705875	0.471058	0.375235	0.209345	1.54069	0.636469	0.0154915	-1.56104	0.650978	0.0164852	0.0821937
8435935	T	G	0.945386	-0.106761	0.282883	0.705875	0.471058	0.375235	0.209345	1.54069	0.636469	0.0154915	-1.56104	0.650978	0.0164852	0.0821937
8437019	T	A	0.955744	-0.417625	0.331311	0.207481	-0.481248	0.432244	0.265548	-0.0840714	0.630607	0.893942	0.15086	0.648124	0.815944	0.609767
8438231	C	G	0.669492	-0.211654	0.141331	0.134242	-0.156083	0.174448	0.370935	0.170733	0.241896	0.480305	-0.167575	0.304136	0.581642	0.431283
8438261	G	C	0.669492	-0.211654	0.141331	0.134242	-0.156083	0.174448	0.370935	0.170733	0.241896	0.480305	-0.167575	0.304136	0.581642	0.431283
8438466	C	T	0.669492	-0.211654	0.141331	0.134242	-0.156083	0.174448	0.370935	0.170733	0.241896	0.480305	-0.167575	0.304136	0.581642	0.431283
8438541	A	G	0.670433	-0.198933	0.141185	0.158828	-0.155857	0.174397	0.371488	0.147405	0.242588	0.543429	-0.130981	0.305008	0.667607	0.498366
8438681	C	T	0.664783	-0.167965	0.139565	0.228785	-0.129437	0.171521	0.450465	0.142849	0.240118	0.551902	-0.122097	0.302465	0.686452	0.609872
8439959	A	G	0.670433	-0.198933	0.141185	0.158828	-0.155857	0.174397	0.371488	0.147405	0.242588	0.543429	-0.130981	0.305008	0.667607	0.498366
8440030	C	T	0.670433	-0.198933	0.141185	0.158828	-0.155857	0.174397	0.371488	0.147405	0.242588	0.543429	-0.130981	0.305008	0.667607	0.498366
8440043	C	A	0.670433	-0.198933	0.141185	0.158828	-0.155857	0.174397	0.371488	0.147405	0.242588	0.543429	-0.130981	0.305008	0.667607	0.498366
8440370	A	G	0.670433	-0.198933	0.141185	0.158828	-0.155857	0.174397	0.371488	0.147405	0.242588	0.543429	-0.130981	0.305008	0.667607	0.498366
8440630	A	G	0.670433	-0.198933	0.141185	0.158828	-0.155857	0.174397	0.371488	0.147405	0.242588	0.543429	-0.130981	0.305008	0.667607	0.498366
8441150	C	T	0.665725	-0.200083	0.139562	0.151672	-0.141671	0.171423	0.408553	0.181486	0.240235	0.449979	-0.181997	0.30255	0.547477	0.451327
8441455	A	G	0.669492	-0.211654	0.141331	0.134242	-0.156083	0.174448	0.370935	0.170733	0.241896	0.480305	-0.167575	0.304136	0.581642	0.431283
8442052	A	G	0.66855	-0.223696	0.140895	0.112358	-0.175331	0.173575	0.312441	0.15885	0.241296	0.510334	-0.147939	0.303576	0.626031	0.395745
8442333	T	A	0.669492	-0.211654	0.141331	0.134242	-0.156083	0.174448	0.370935	0.170733	0.241896	0.480305	-0.167575	0.304136	0.581642	0.431283
8442593	G	A	0.669492	-0.211654	0.141331	0.134242	-0.156083	0.174448	0.370935	0.170733	0.241896	0.480305	-0.167575	0.304136	0.581642	0.431283
8442766	G	A	0.669492	-0.211654	0.141331	0.134242	-0.156083	0.174448	0.370935	0.170733	0.241896	0.480305	-0.167575	0.304136	0.581642	0.431283
8442793	C	T	0.669492	-0.211654	0.141331	0.134242	-0.156083	0.174448	0.370935	0.170733	0.241896	0.480305	-0.167575	0.304136	0.581642	0.431283
8442892	A	G	0.663842	-0.180377	0.139695	0.196627	-0.129612	0.171565	0.449965	0.166158	0.239417	0.487675	-0.158605	0.301586	0.598955	0.540297
8443145	A	G	0.669492	-0.211654	0.141331	0.134242	-0.156083	0.174448	0.370935	0.170733	0.241896	0.480305	-0.167575	0.304136	0.581642	0.431283
8443305	C	T	0.66855	-0.202026	0.14138	0.153017	-0.156265	0.174401	0.370247	0.149384	0.241103	0.535531	-0.137648	0.304718	0.651469	0.485925
8443335	G	A	0.66855	-0.202026	0.14138	0.153017	-0.156265	0.174401	0.370247	0.149384	0.241103	0.535531	-0.137648	0.304718	0.651469	0.485925
8443475	G	A	0.663842	-0.180377	0.139695	0.196627	-0.129612	0.171565	0.449965	0.166158	0.239417	0.487675	-0.158605	0.301586	0.598955	0.540297
8443486	A	G	0.669492	-0.211654	0.141331	0.134242	-0.156083	0.174448	0.370935	0.170733	0.241896	0.480305	-0.167575	0.304136	0.581642	0.431283
8444241	G	A	0.669492	-0.211654	0.141331	0.134242	-0.156083	0.174448	0.370935	0.170733	0.241896	0.480305	-0.167575	0.304136	0.581642	0.431283
8444266	C	A	0.669492	-0.211654	0.141331	0.134242	-0.156083	0.174448	0.370935	0.170733	0.241896	0.480305	-0.167575	0.304136	0.581642	0.431283
8444325	C	T	0.669492	-0.211654	0.141331	0.134242	-0.156083	0.174448	0.370935	0.170733	0.241896	0.480305	-0.167575	0.304136	0.581642	0.431283
8444583	C	T	0.669492	-0.211654	0.141331	0.134242	-0.156083	0.174448	0.370935	0.170733	0.241896	0.480305	-0.167575	0.304136	0.581642	0.431283
8444927	A	G	0.669492	-0.211654	0.141331	0.134242	-0.156083	0.174448	0.370935	0.170733	0.241896	0.480305	-0.167575	0.304136	0.581642	0.431283
8445701	T	C	0.66855	-0.217204	0.141381	0.124465	-0.164713	0.17458	0.345436	0.165397	0.241774	0.493914	-0.158668	0.304247	0.602011	0.416494
8446244	G	T	0.669492	-0.211654	0.141331	0.134242	-0.156083	0.174448	0.370935	0.170733	0.241896	0.480305	-0.167575	0.304136	0.581642	0.431283
8446346	G	A	0.663842	-0.180377	0.139695	0.196627	-0.129612	0.171565	0.449965	0.166158	0.239417	0.487675	-0.158605	0.301586	0.598955	0.540297
8446395	A	G	0.669492	-0.211654	0.141331	0.134242	-0.156083	0.174448	0.370935	0.170733	0.241896	0.480305	-0.167575	0.304136	0.581642	0.431283
[truncated: 55,483 more rows]
